# Supplementary material for: Steps to achieve quantitative measurements of microRNA using two step droplet digital PCR
Source: PLoS One. 2017 Nov 16;12(11):e0188085. doi: 10.1371/journal.pone.0188085 (PMC5690473; doi:10.1371/journal.pone.0188085)
Supplement: S1 Appendix — The complete raw data set can be accessed by clicking https://doi.org/10.18434/M32Q1V. A file titled “ddPCR Raw Data_Stein et al PLOSOne 2017.xlsx” will download. (ZIP) [file pone.0188085.s005.zip › ddPCR Raw Data_Stein et al PLOSOne 2017.xlsx]

## Sheet: Definitions
Term	Definition
Sample	Identifier used by investigator
Target	miRNA primer should specifically hybridize
Sample Type	Samples added or how they are used within the ddPCR assay
Kit	Which of the cDNA synthesis kits was used
Template	Was a template used?
Enzyme	Was an Enzyme added during cDNA synthesis?
Spike-In	Was a spike-in added during RNA purification? N.B. - spike-ins are never added when testing synthetic samples
Date of cDNA Synthesis	cDNA was sometimes synthesized prior to ddPCR experiment and stored at 4 °C in the interim.
Droplet Volume		Droplet vol. nL			Droplet vol. µL
	Super mix for Probes	0.758	±2.3%		0.000758
	Supermix for EvaGreen	0.783	±2.3%		0.000783
Copies/µL	= λ/Droplet vol in µL
Dilution Factor 1	cDNA vol/Total Master mix vol			e.g. 2 µL/20 µL	0.1
Dilution Factor 2	Dilution of the original RNA into the mastermix
	e.g. 1/200 dilution			0.005
λ Lambda	=-LN(1-(Pos droplets)/(total droplets))
Stock	Nominally measured synthetic miRNA oligonucleotide value
RNA Dilution	Dilution of synthetic miRNA Oligonucleotide for titration
cDNA Master Mix Dilution	Dilution of titrated synthetic miRNA into cDNA synthesis mastermix for titration experiment
Sample Read	Technical replicate number
Manufacturer Indicated Concentration (µmol/L)	Concentration based on product insert from manufacturer
Sample Read	which technical replicate was read for a given dilution of a specific synthetic oligonucleotide
260 nm Raw or 280nm Raw or 320nm Raw	Absorbance value collected directly from the reader without blanking
260 nm or 280 nm	Biochromatic absorbance value with buffer-correction and corrected for specific pathlength
ng/µL or µmol/L	Calculated concentration, obtained by applying 260 nm or 280 nm values described above and the sample-specific extinction coefficient obtained from the manufacturer to the Beer-Lambert Law

## Sheet: ddPCR Data_Raw
Date	Sample	Target	Positives	Negatives	Kit	Sample_Type	Template	Enzyme	Spike-In
2016-08-23	0 cDNA	cel-miR-238	6	10262	Kit C	Synthetic	-	+	N/A
2016-08-23	0 RNA	cel-miR-238	15	16064	Kit C	Synthetic	-	+	N/A
2016-08-23	No RTase	cel-miR-238	303	16324	Kit C	Synthetic	+	-	N/A
2016-08-23	10^-1 cDNA	cel-miR-238	14931	0	Kit C	Synthetic	+	+	N/A
2016-08-23	10^-1 cDNA	cel-miR-238	14684	0	Kit C	Synthetic	+	+	N/A
2016-08-23	10^-3 cDNA	cel-miR-238	14590	0	Kit C	Synthetic	+	+	N/A
2016-08-23	10^-3 cDNA	cel-miR-238	15024	0	Kit C	Synthetic	+	+	N/A
2016-08-23	10^-5 cDNA	cel-miR-238	14640	497	Kit C	Synthetic	+	+	N/A
2016-08-23	10^-5 cDNA	cel-miR-238	14691	370	Kit C	Synthetic	+	+	N/A
2016-08-23	10^-7 cDNA	cel-miR-238	571	15245	Kit C	Synthetic	+	+	N/A
2016-08-23	10^-7 cDNA	cel-miR-238	580	15496	Kit C	Synthetic	+	+	N/A
2016-08-23	0 cDNA	cel-miR-39	0	13688	Kit C	Synthetic	-	+	N/A
2016-08-23	0 RNA	cel-miR-39	1	13720	Kit C	Synthetic	-	+	N/A
2016-08-23	No RTase	cel-miR-39	222	15650	Kit C	Synthetic	+	-	N/A
2016-08-23	10^-1 cDNA	cel-miR-39	15015	0	Kit C	Synthetic	+	+	N/A
2016-08-23	10^-1 cDNA	cel-miR-39	14896	0	Kit C	Synthetic	+	+	N/A
2016-08-23	10^-3 cDNA	cel-miR-39	14995	0	Kit C	Synthetic	+	+	N/A
2016-08-23	10^-3 cDNA	cel-miR-39	15585	0	Kit C	Synthetic	+	+	N/A
2016-08-23	10^-5 cDNA	cel-miR-39	14481	1051	Kit C	Synthetic	+	+	N/A
2016-08-23	10^-5 cDNA	cel-miR-39	14778	1095	Kit C	Synthetic	+	+	N/A
2016-08-23	10^-7 cDNA	cel-miR-39	385	15483	Kit C	Synthetic	+	+	N/A
2016-08-23	10^-7 cDNA	cel-miR-39	417	15767	Kit C	Synthetic	+	+	N/A
2016-08-23	0 cDNA	hsa-miR-155	0	15027	Kit C	Synthetic	-	+	N/A
2016-08-23	0 RNA	hsa-miR-155	7	15671	Kit C	Synthetic	-	+	N/A
2016-08-23	No RTase	hsa-miR-155	1076	14086	Kit C	Synthetic	+	-	N/A
2016-08-23	10^-1 cDNA	hsa-miR-155	15929	0	Kit C	Synthetic	+	+	N/A
2016-08-23	10^-1 cDNA	hsa-miR-155	15589	0	Kit C	Synthetic	+	+	N/A
2016-08-23	10^-3 cDNA	hsa-miR-155	15590	1	Kit C	Synthetic	+	+	N/A
2016-08-23	10^-3 cDNA	hsa-miR-155	15748	0	Kit C	Synthetic	+	+	N/A
2016-08-23	10^-5 cDNA	hsa-miR-155	3720	12057	Kit C	Synthetic	+	+	N/A
2016-08-23	10^-5 cDNA	hsa-miR-155	3413	12368	Kit C	Synthetic	+	+	N/A
2016-08-23	10^-7 cDNA	hsa-miR-155	34	16144	Kit C	Synthetic	+	+	N/A
2016-08-23	10^-7 cDNA	hsa-miR-155	34	15692	Kit C	Synthetic	+	+	N/A
2016-08-23	0 cDNA	hsa-miR-223	1	14803	Kit C	Synthetic	-	+	N/A
2016-08-23	0 RNA	hsa-miR-223	0	8828	Kit C	Synthetic	-	+	N/A
2016-08-23	No RTase	hsa-miR-223	162	15992	Kit C	Synthetic	+	-	N/A
2016-08-23	10^-1 cDNA	hsa-miR-223	14631	0	Kit C	Synthetic	+	+	N/A
2016-08-23	10^-1 cDNA	hsa-miR-223	15380	0	Kit C	Synthetic	+	+	N/A
2016-08-23	10^-3 cDNA	hsa-miR-223	15880	0	Kit C	Synthetic	+	+	N/A
2016-08-23	10^-3 cDNA	hsa-miR-223	15487	0	Kit C	Synthetic	+	+	N/A
2016-08-23	10^-5 cDNA	hsa-miR-223	15154	778	Kit C	Synthetic	+	+	N/A
2016-08-23	10^-5 cDNA	hsa-miR-223	14581	719	Kit C	Synthetic	+	+	N/A
2016-08-23	10^-7 cDNA	hsa-miR-223	469	15507	Kit C	Synthetic	+	+	N/A
2016-08-23	10^-7 cDNA	hsa-miR-223	448	15412	Kit C	Synthetic	+	+	N/A
2016-09-06	0 RNA	cel-miR-238	1	15852	Kit B	Synthetic	-	+	N/A
2016-09-06	0 RNA	cel-miR-238	1	16101	Kit B	Synthetic	-	+	N/A
2016-09-06	No RTase	cel-miR-238	2	16357	Kit B	Synthetic	+	-	N/A
2016-09-06	No RTase	cel-miR-238	2	15620	Kit B	Synthetic	+	-	N/A
2016-09-06	10^-2 cDNA	cel-miR-238	15230	0	Kit B	Synthetic	+	+	N/A
2016-09-06	10^-2 cDNA	cel-miR-238	15072	0	Kit B	Synthetic	+	+	N/A
2016-09-06	10^-4 cDNA	cel-miR-238	16163	0	Kit B	Synthetic	+	+	N/A
2016-09-06	10^-4 cDNA	cel-miR-238	16803	0	Kit B	Synthetic	+	+	N/A
2016-09-06	10^-6 cDNA	cel-miR-238	4936	10199	Kit B	Synthetic	+	+	N/A
2016-09-06	10^-6 cDNA	cel-miR-238	4719	10276	Kit B	Synthetic	+	+	N/A
2016-09-06	10^-8 cDNA	cel-miR-238	53	16054	Kit B	Synthetic	+	+	N/A
2016-09-06	10^-8 cDNA	cel-miR-238	38	15820	Kit B	Synthetic	+	+	N/A
2016-09-06	0 RNA	cel-miR-39	1	15919	Kit B	Synthetic	-	+	N/A
2016-09-06	0 RNA	cel-miR-39	0	16346	Kit B	Synthetic	-	+	N/A
2016-09-06	0 RNA	cel-miR-39	3	16176	Kit B	Synthetic	-	+	N/A
2016-09-06	No RTase	cel-miR-39	0	15959	Kit B	Synthetic	+	-	N/A
2016-09-06	No RTase	cel-miR-39	2	16019	Kit B	Synthetic	+	-	N/A
2016-09-06	No RTase	cel-miR-39	0	16927	Kit B	Synthetic	+	-	N/A
2016-09-06	10^-2 cDNA	cel-miR-39	15534	1	Kit B	Synthetic	+	+	N/A
2016-09-06	10^-2 cDNA	cel-miR-39	15526	0	Kit B	Synthetic	+	+	N/A
2016-09-06	10^-4 cDNA	cel-miR-39	17081	0	Kit B	Synthetic	+	+	N/A
2016-09-06	10^-4 cDNA	cel-miR-39	16287	0	Kit B	Synthetic	+	+	N/A
2016-09-06	10^-6 cDNA	cel-miR-39	1705	5878	Kit B	Synthetic	+	+	N/A
2016-09-06	10^-6 cDNA	cel-miR-39	4204	11679	Kit B	Synthetic	+	+	N/A
2016-09-06	10^-8 cDNA	cel-miR-39	49	15580	Kit B	Synthetic	+	+	N/A
2016-09-06	10^-8 cDNA	cel-miR-39	38	15645	Kit B	Synthetic	+	+	N/A
2016-09-06	0 RNA	hsa-miR-155	0	16446	Kit B	Synthetic	-	+	N/A
2016-09-06	0 RNA	hsa-miR-155	1	16398	Kit B	Synthetic	-	+	N/A
2016-09-06	No RTase	hsa-miR-155	0	17114	Kit B	Synthetic	+	-	N/A
2016-09-06	No RTase	hsa-miR-155	3	17006	Kit B	Synthetic	+	-	N/A
2016-09-06	10^-2 cDNA	hsa-miR-155	16172	0	Kit B	Synthetic	+	+	N/A
2016-09-06	10^-2 cDNA	hsa-miR-155	16270	0	Kit B	Synthetic	+	+	N/A
2016-09-06	10^-4 cDNA	hsa-miR-155	16829	70	Kit B	Synthetic	+	+	N/A
2016-09-06	10^-4 cDNA	hsa-miR-155	17060	113	Kit B	Synthetic	+	+	N/A
2016-09-06	10^-6 cDNA	hsa-miR-155	585	16295	Kit B	Synthetic	+	+	N/A
2016-09-06	10^-6 cDNA	hsa-miR-155	674	16470	Kit B	Synthetic	+	+	N/A
2016-09-06	10^-8 cDNA	hsa-miR-155	7	15949	Kit B	Synthetic	+	+	N/A
2016-09-06	10^-8 cDNA	hsa-miR-155	10	16019	Kit B	Synthetic	+	+	N/A
2016-09-06	0 RNA	hsa-miR-223	2	14774	Kit B	Synthetic	-	+	N/A
2016-09-06	No RTase	hsa-miR-223	4	17148	Kit B	Synthetic	+	-	N/A
2016-09-06	10^-2 cDNA	hsa-miR-223	16363	0	Kit B	Synthetic	+	+	N/A
2016-09-06	10^-2 cDNA	hsa-miR-223	17227	0	Kit B	Synthetic	+	+	N/A
2016-09-06	10^-4 cDNA	hsa-miR-223	16924	0	Kit B	Synthetic	+	+	N/A
2016-09-06	10^-4 cDNA	hsa-miR-223	15805	0	Kit B	Synthetic	+	+	N/A
2016-09-06	10^-6 cDNA	hsa-miR-223	5827	11455	Kit B	Synthetic	+	+	N/A
2016-09-06	10^-6 cDNA	hsa-miR-223	5481	11411	Kit B	Synthetic	+	+	N/A
2016-09-06	10^-8 cDNA	hsa-miR-223	68	15299	Kit B	Synthetic	+	+	N/A
2016-09-06	10^-8 cDNA	hsa-miR-223	42	16070	Kit B	Synthetic	+	+	N/A
2016-09-08	0 RNA	cel-miR-238	1	15284	Kit B	Synthetic	-	+	N/A
2016-09-08	0 RNA	cel-miR-238	1	15214	Kit B	Synthetic	-	+	N/A
2016-09-08	No RTase	cel-miR-238	1	15716	Kit B	Synthetic	+	-	N/A
2016-09-08	No RTase	cel-miR-238	0	10707	Kit B	Synthetic	+	-	N/A
2016-09-08	1*10^-5 cDNA	cel-miR-238	14445	0	Kit B	Synthetic	+	+	N/A
2016-09-08	1*10^-5 cDNA	cel-miR-238	15263	0	Kit B	Synthetic	+	+	N/A
2016-09-08	1*10^-6 cDNA	cel-miR-238	5284	10137	Kit B	Synthetic	+	+	N/A
2016-09-08	1*10^-6 cDNA	cel-miR-238	5360	10316	Kit B	Synthetic	+	+	N/A
2016-09-08	5*10^-5 cDNA	cel-miR-238	14948	1349	Kit B	Synthetic	+	+	N/A
2016-09-08	5*10^-5 cDNA	cel-miR-238	14210	1358	Kit B	Synthetic	+	+	N/A
2016-09-08	0 RNA	cel-miR-39	2	15884	Kit B	Synthetic	-	+	N/A
2016-09-08	0 RNA	cel-miR-39	2	13788	Kit B	Synthetic	-	+	N/A
2016-09-08	No RTase	cel-miR-39	4	15724	Kit B	Synthetic	+	-	N/A
2016-09-08	No RTase	cel-miR-39	0	16325	Kit B	Synthetic	+	-	N/A
2016-09-08	1*10^-5 cDNA	cel-miR-39	15118	73	Kit B	Synthetic	+	+	N/A
2016-09-08	1*10^-5 cDNA	cel-miR-39	15708	68	Kit B	Synthetic	+	+	N/A
2016-09-08	1*10^-6 cDNA	cel-miR-39	5097	11292	Kit B	Synthetic	+	+	N/A
2016-09-08	1*10^-6 cDNA	cel-miR-39	5240	11570	Kit B	Synthetic	+	+	N/A
2016-09-08	5*10^-5 cDNA	cel-miR-39	14367	1798	Kit B	Synthetic	+	+	N/A
2016-09-08	5*10^-5 cDNA	cel-miR-39	14442	1890	Kit B	Synthetic	+	+	N/A
2016-09-08	0 RNA	hsa-miR-155	2	16828	Kit B	Synthetic	-	+	N/A
2016-09-08	0 RNA	hsa-miR-155	0	17218	Kit B	Synthetic	-	+	N/A
2016-09-08	No RTase	hsa-miR-155	1	16295	Kit B	Synthetic	+	-	N/A
2016-09-08	No RTase	hsa-miR-155	0	16964	Kit B	Synthetic	+	-	N/A
2016-09-08	1*10^-5 cDNA	hsa-miR-155	7604	9404	Kit B	Synthetic	+	+	N/A
2016-09-08	1*10^-5 cDNA	hsa-miR-155	7372	9977	Kit B	Synthetic	+	+	N/A
2016-09-08	1*10^-6 cDNA	hsa-miR-155	755	16954	Kit B	Synthetic	+	+	N/A
2016-09-08	1*10^-6 cDNA	hsa-miR-155	686	16847	Kit B	Synthetic	+	+	N/A
2016-09-08	5*10^-5 cDNA	hsa-miR-155	3851	13553	Kit B	Synthetic	+	+	N/A
2016-09-08	5*10^-5 cDNA	hsa-miR-155	3780	13985	Kit B	Synthetic	+	+	N/A
2016-09-08	0 RNA	hsa-miR-223	0	17265	Kit B	Synthetic	-	+	N/A
2016-09-08	0 RNA	hsa-miR-223	0	17530	Kit B	Synthetic	-	+	N/A
2016-09-08	No RTase	hsa-miR-223	4	17272	Kit B	Synthetic	+	-	N/A
2016-09-08	No RTase	hsa-miR-223	8	17892	Kit B	Synthetic	+	-	N/A
2016-09-08	1*10^-5 cDNA	hsa-miR-223	17526	15	Kit B	Synthetic	+	+	N/A
2016-09-08	1*10^-5 cDNA	hsa-miR-223	17378	34	Kit B	Synthetic	+	+	N/A
2016-09-08	1*10^-6 cDNA	hsa-miR-223	6382	11062	Kit B	Synthetic	+	+	N/A
2016-09-08	1*10^-6 cDNA	hsa-miR-223	6273	11286	Kit B	Synthetic	+	+	N/A
2016-09-08	5*10^-5 cDNA	hsa-miR-223	15831	1236	Kit B	Synthetic	+	+	N/A
2016-09-08	5*10^-5 cDNA	hsa-miR-223	16305	1358	Kit B	Synthetic	+	+	N/A
2016-09-13	10^-6 No RNA	cel-miR-238	8	16827	Kit D	Synthetic	-	-RN+	N/A
2016-09-13	10^-6 No RNA	cel-miR-238	3	17112	Kit D	Synthetic	-	-RN+	N/A
2016-09-13	10^-6 No RTase	cel-miR-238	4	18361	Kit D	Synthetic	+	-	N/A
2016-09-13	10^-6 No RTase	cel-miR-238	16	16383	Kit D	Synthetic	+	-	N/A
2016-09-13	10^-6 cDNA	cel-miR-238	4104	6595	Kit D	Synthetic	+	+	N/A
2016-09-13	10^-6 cDNA	cel-miR-238	5732	8306	Kit D	Synthetic	+	+	N/A
2016-09-13	10^-7 cDNA	cel-miR-238	851	16853	Kit D	Synthetic	+	+	N/A
2016-09-13	10^-7 cDNA	cel-miR-238	376	8331	Kit D	Synthetic	+	+	N/A
2016-09-13	10^-8 cDNA	cel-miR-238	92	17863	Kit D	Synthetic	+	+	N/A
2016-09-13	10^-8 cDNA	cel-miR-238	80	15666	Kit D	Synthetic	+	+	N/A
2016-09-13	10^-6 No RNA	cel-miR-39	1	17326	Kit D	Synthetic	-	-RN+	N/A
2016-09-13	10^-6 No RNA	cel-miR-39	6	18204	Kit D	Synthetic	-	-RN+	N/A
2016-09-13	10^-6 No RTase	cel-miR-39	2	18567	Kit D	Synthetic	+	-	N/A
2016-09-13	10^-6 No RTase	cel-miR-39	1	18437	Kit D	Synthetic	+	-	N/A
2016-09-13	10^-6 cDNA	cel-miR-39	3777	9602	Kit D	Synthetic	+	+	N/A
2016-09-13	10^-6 cDNA	cel-miR-39	4202	10423	Kit D	Synthetic	+	+	N/A
2016-09-13	10^-7 cDNA	cel-miR-39	311	16066	Kit D	Synthetic	+	+	N/A
2016-09-13	10^-7 cDNA	cel-miR-39	253	16896	Kit D	Synthetic	+	+	N/A
2016-09-13	10^-8 cDNA	cel-miR-39	60	18507	Kit D	Synthetic	+	+	N/A
2016-09-13	10^-8 cDNA	cel-miR-39	45	15670	Kit D	Synthetic	+	+	N/A
2016-09-13	10^-6 No RNA	hsa-miR-155	1	16535	Kit D	Synthetic	-	-RN+	N/A
2016-09-13	10^-6 No RNA	hsa-miR-155	0	17929	Kit D	Synthetic	-	-RN+	N/A
2016-09-13	10^-6 No RTase	hsa-miR-155	1	19354	Kit D	Synthetic	+	-	N/A
2016-09-13	10^-6 No RTase	hsa-miR-155	0	17988	Kit D	Synthetic	+	-	N/A
2016-09-13	10^-6 cDNA	hsa-miR-155	1082	16263	Kit D	Synthetic	+	+	N/A
2016-09-13	10^-6 cDNA	hsa-miR-155	1072	14973	Kit D	Synthetic	+	+	N/A
2016-09-13	10^-7 cDNA	hsa-miR-155	117	16806	Kit D	Synthetic	+	+	N/A
2016-09-13	10^-7 cDNA	hsa-miR-155	108	15712	Kit D	Synthetic	+	+	N/A
2016-09-13	10^-8 cDNA	hsa-miR-155	10	17211	Kit D	Synthetic	+	+	N/A
2016-09-13	10^-8 cDNA	hsa-miR-155	1	18769	Kit D	Synthetic	+	+	N/A
2016-09-13	10^-6 No RNA	hsa-miR-223	0	16271	Kit D	Synthetic	-	-RN+	N/A
2016-09-13	10^-6 No RNA	hsa-miR-223	0	18348	Kit D	Synthetic	-	-RN+	N/A
2016-09-13	10^-6 No RTase	hsa-miR-223	0	17357	Kit D	Synthetic	+	-	N/A
2016-09-13	10^-6 No RTase	hsa-miR-223	0	18137	Kit D	Synthetic	+	-	N/A
2016-09-13	10^-6 cDNA	hsa-miR-223	7349	5679	Kit D	Synthetic	+	+	N/A
2016-09-13	10^-6 cDNA	hsa-miR-223	7873	6301	Kit D	Synthetic	+	+	N/A
2016-09-13	10^-7 cDNA	hsa-miR-223	1452	14945	Kit D	Synthetic	+	+	N/A
2016-09-13	10^-7 cDNA	hsa-miR-223	1188	14202	Kit D	Synthetic	+	+	N/A
2016-09-13	10^-8 cDNA	hsa-miR-223	134	18793	Kit D	Synthetic	+	+	N/A
2016-09-13	10^-8 cDNA	hsa-miR-223	128	16514	Kit D	Synthetic	+	+	N/A
2017-09-26	Kit A_A	cel-miR-238	14529	1416	Kit A	Synthetic	+	+	N/A
2017-09-26	Kit A_A	cel-miR-238	7593	847	Kit A	Synthetic	+	+	N/A
2017-09-26	Kit A_A	cel-miR-39	8710	7142	Kit A	Synthetic	+	+	N/A
2017-09-26	Kit A_A	cel-miR-39	8708	7191	Kit A	Synthetic	+	+	N/A
2017-09-26	Kit A_A	hsa-miR-155	3817	12040	Kit A	Synthetic	+	+	N/A
2017-09-26	Kit A_A	hsa-miR-155	4004	12309	Kit A	Synthetic	+	+	N/A
2017-09-26	Kit A_A	hsa-miR-223	15753	826	Kit A	Synthetic	+	+	N/A
2017-09-26	Kit A_A	hsa-miR-223	15412	762	Kit A	Synthetic	+	+	N/A
2017-09-26	Kit A_B	cel-miR-238	7	16351	Kit A	Synthetic	+	-	N/A
2017-09-26	Kit A_B	cel-miR-238	0	16687	Kit A	Synthetic	+	-	N/A
2017-09-26	Kit A_B	cel-miR-39	7	16168	Kit A	Synthetic	+	-	N/A
2017-09-26	Kit A_B	cel-miR-39	0	16258	Kit A	Synthetic	+	-	N/A
2017-09-26	Kit A_B	hsa-miR-155	0	16714	Kit A	Synthetic	+	-	N/A
2017-09-26	Kit A_B	hsa-miR-155	0	16964	Kit A	Synthetic	+	-	N/A
2017-09-26	Kit A_B	hsa-miR-223	3	16778	Kit A	Synthetic	+	-	N/A
2017-09-26	Kit A_B	hsa-miR-223	2	16784	Kit A	Synthetic	+	-	N/A
2017-09-26	Kit A_C	cel-miR-238	5	14651	Kit A	Synthetic	-	+	N/A
2017-09-26	Kit A_C	cel-miR-238	3	14749	Kit A	Synthetic	+	-	N/A
2017-09-26	Kit A_C	cel-miR-39	3	15048	Kit A	Synthetic	+	-	N/A
2017-09-26	Kit A_C	cel-miR-39	0	15559	Kit A	Synthetic	+	-	N/A
2017-09-26	Kit A_C	hsa-miR-155	0	15494	Kit A	Synthetic	+	-	N/A
2017-09-26	Kit A_C	hsa-miR-155	1	16342	Kit A	Synthetic	+	-	N/A
2017-09-26	Kit A_C	hsa-miR-223	1	15742	Kit A	Synthetic	+	-	N/A
2017-09-26	Kit A_C	hsa-miR-223	1	15299	Kit A	Synthetic	+	-	N/A
2016-09-27	Kit A_C	cel-miR-238	0	14586	Kit A	Synthetic	-	+	N/A
2016-09-27	Kit A_C	cel-miR-238	1	14469	Kit A	Synthetic	-	+	N/A
2016-09-27	Kit A_B	cel-miR-238	1	15260	Kit A	Synthetic	+	-	N/A
2016-09-27	Kit A_B	cel-miR-238	0	15683	Kit A	Synthetic	+	-	N/A
2016-09-27	Kit A_A	cel-miR-238	12517	3093	Kit A	Synthetic	+	+	N/A
2016-09-27	Kit A_A	cel-miR-238	11989	3145	Kit A	Synthetic	+	+	N/A
2016-09-27	Kit A_C	cel-miR-39	0	14223	Kit A	Synthetic	-	+	N/A
2016-09-27	Kit A_C	cel-miR-39	0	14686	Kit A	Synthetic	-	+	N/A
2016-09-27	Kit A_B	cel-miR-39	2	15443	Kit A	Synthetic	+	-	N/A
2016-09-27	Kit A_B	cel-miR-39	1	15843	Kit A	Synthetic	+	-	N/A
2016-09-27	Kit A_A	cel-miR-39	5577	9639	Kit A	Synthetic	+	+	N/A
2016-09-27	Kit A_A	cel-miR-39	5840	9524	Kit A	Synthetic	+	+	N/A
2016-09-27	Kit A_C	hsa-miR-155	0	14829	Kit A	Synthetic	-	+	N/A
2016-09-27	Kit A_C	hsa-miR-155	0	15483	Kit A	Synthetic	-	+	N/A
2016-09-27	Kit A_B	hsa-miR-155	0	15497	Kit A	Synthetic	+	-	N/A
2016-09-27	Kit A_B	hsa-miR-155	1	15614	Kit A	Synthetic	+	-	N/A
2016-09-27	Kit A_A	hsa-miR-155	2292	12908	Kit A	Synthetic	+	+	N/A
2016-09-27	Kit A_A	hsa-miR-155	3900	4730	Kit A	Synthetic	+	+	N/A
2016-09-27	Kit A_C	hsa-miR-223	0	15294	Kit A	Synthetic	-	+	N/A
2016-09-27	Kit A_C	hsa-miR-223	0	15030	Kit A	Synthetic	-	+	N/A
2016-09-27	Kit A_B	hsa-miR-223	1	16104	Kit A	Synthetic	+	-	N/A
2016-09-27	Kit A_B	hsa-miR-223	0	15440	Kit A	Synthetic	+	-	N/A
2016-09-27	Kit A_A	hsa-miR-223	12497	2544	Kit A	Synthetic	+	+	N/A
2016-09-27	Kit A_A	hsa-miR-223	12513	2597	Kit A	Synthetic	+	+	N/A
2016-09-27	Kit B_C	cel-miR-238	1	15679	Kit B	Synthetic	-	+	N/A
2016-09-27	Kit B_C	cel-miR-238	3	15854	Kit B	Synthetic	-	+	N/A
2016-09-27	Kit B_B	cel-miR-238	1	15554	Kit B	Synthetic	+	-	N/A
2016-09-27	Kit B_B	cel-miR-238	0	15876	Kit B	Synthetic	+	-	N/A
2016-09-27	Kit B_A	cel-miR-238	13061	2459	Kit B	Synthetic	+	+	N/A
2016-09-27	Kit B_A	cel-miR-238	13058	2381	Kit B	Synthetic	+	+	N/A
2016-09-27	Kit B_C	cel-miR-39	2	15113	Kit B	Synthetic	-	+	N/A
2016-09-27	Kit B_C	cel-miR-39	1	15309	Kit B	Synthetic	-	+	N/A
2016-09-27	Kit B_B	cel-miR-39	9	15369	Kit B	Synthetic	+	-	N/A
2016-09-27	Kit B_B	cel-miR-39	2	15434	Kit B	Synthetic	+	-	N/A
2016-09-27	Kit B_A	cel-miR-39	12004	2772	Kit B	Synthetic	+	+	N/A
2016-09-27	Kit B_A	cel-miR-39	12492	2801	Kit B	Synthetic	+	+	N/A
2016-09-27	Kit B_C	hsa-miR-155	4	21486	Kit B	Synthetic	-	+	N/A
2016-09-27	Kit B_C	hsa-miR-155	0	16161	Kit B	Synthetic	-	+	N/A
2016-09-27	Kit B_B	hsa-miR-155	1	14738	Kit B	Synthetic	+	-	N/A
2016-09-27	Kit B_B	hsa-miR-155	1	15786	Kit B	Synthetic	+	-	N/A
2016-09-27	Kit B_A	hsa-miR-155	3344	11748	Kit B	Synthetic	+	+	N/A
2016-09-27	Kit B_A	hsa-miR-155	3386	12395	Kit B	Synthetic	+	+	N/A
2016-09-27	Kit B_C	hsa-miR-223	5	15398	Kit B	Synthetic	-	+	N/A
2016-09-27	Kit B_C	hsa-miR-223	5	14820	Kit B	Synthetic	-	+	N/A
2016-09-27	Kit B_B	hsa-miR-223	2	15352	Kit B	Synthetic	+	-	N/A
2016-09-27	Kit B_B	hsa-miR-223	0	15293	Kit B	Synthetic	+	-	N/A
2016-09-27	Kit B_A	hsa-miR-223	13588	2092	Kit B	Synthetic	+	+	N/A
2016-09-27	Kit B_A	hsa-miR-223	12722	1878	Kit B	Synthetic	+	+	N/A
2016-09-27	Kit C_C	cel-miR-238	5	15792	Kit C	Synthetic	-	+	N/A
2016-09-27	Kit C_C	cel-miR-238	1	16487	Kit C	Synthetic	-	+	N/A
2016-09-27	Kit C_B	cel-miR-238	6	15794	Kit C	Synthetic	+	-	N/A
2016-09-27	Kit C_B	cel-miR-238	0	16591	Kit C	Synthetic	+	-	N/A
2016-09-27	Kit C_A	cel-miR-238	14548	81	Kit C	Synthetic	+	+	N/A
2016-09-27	Kit C_A	cel-miR-238	14975	95	Kit C	Synthetic	+	+	N/A
2016-09-27	Kit C_C	cel-miR-39	0	16185	Kit C	Synthetic	-	+	N/A
2016-09-27	Kit C_C	cel-miR-39	0	16376	Kit C	Synthetic	-	+	N/A
2016-09-27	Kit C_B	cel-miR-39	2	16105	Kit C	Synthetic	+	-	N/A
2016-09-27	Kit C_B	cel-miR-39	1	16426	Kit C	Synthetic	+	-	N/A
2016-09-27	Kit C_A	cel-miR-39	14004	181	Kit C	Synthetic	+	+	N/A
2016-09-27	Kit C_A	cel-miR-39	14914	197	Kit C	Synthetic	+	+	N/A
2016-09-27	Kit C_C	hsa-miR-155	2	15721	Kit C	Synthetic	-	+	N/A
2016-09-27	Kit C_C	hsa-miR-155	0	16316	Kit C	Synthetic	-	+	N/A
2016-09-27	Kit C_B	hsa-miR-155	0	16073	Kit C	Synthetic	+	-	N/A
2016-09-27	Kit C_B	hsa-miR-155	0	16524	Kit C	Synthetic	+	-	N/A
2016-09-27	Kit C_A	hsa-miR-155	5831	9505	Kit C	Synthetic	+	+	N/A
2016-09-27	Kit C_A	hsa-miR-155	6150	9931	Kit C	Synthetic	+	+	N/A
2016-09-27	Kit C_C	hsa-miR-223	0	16381	Kit C	Synthetic	-	+	N/A
2016-09-27	Kit C_C	hsa-miR-223	1	16507	Kit C	Synthetic	-	+	N/A
2016-09-27	Kit C_B	hsa-miR-223	1	15839	Kit C	Synthetic	+	-	N/A
2016-09-27	Kit C_B	hsa-miR-223	2	15745	Kit C	Synthetic	+	-	N/A
2016-09-27	Kit C_A	hsa-miR-223	14704	239	Kit C	Synthetic	+	+	N/A
2016-09-27	Kit C_A	hsa-miR-223	13305	235	Kit C	Synthetic	+	+	N/A
2016-09-29	Kit A_C	cel-miR-238	3	15457	Kit A	Synthetic	-	+	N/A
2016-09-29	Kit A_C	cel-miR-238	4	16843	Kit A	Synthetic	-	+	N/A
2016-09-29	Kit A_B	cel-miR-238	0	17386	Kit A	Synthetic	+	-	N/A
2016-09-29	Kit A_B	cel-miR-238	1	15662	Kit A	Synthetic	+	-	N/A
2016-09-29	Kit A_A	cel-miR-238	10650	6364	Kit A	Synthetic	+	+	N/A
2016-09-29	Kit A_A	cel-miR-238	9951	5625	Kit A	Synthetic	+	+	N/A
2016-09-29	Kit A_C	cel-miR-39	0	17894	Kit A	Synthetic	-	+	N/A
2016-09-29	Kit A_C	cel-miR-39	0	15868	Kit A	Synthetic	-	+	N/A
2016-09-29	Kit A_B	cel-miR-39	5	16591	Kit A	Synthetic	+	-	N/A
2016-09-29	Kit A_B	cel-miR-39	1	16726	Kit A	Synthetic	+	-	N/A
2016-09-29	Kit A_A	cel-miR-39	3251	11668	Kit A	Synthetic	+	+	N/A
2016-09-29	Kit A_A	cel-miR-39	3699	12519	Kit A	Synthetic	+	+	N/A
2016-09-29	Kit A_C	hsa-miR-155	2	16365	Kit A	Synthetic	-	+	N/A
2016-09-29	Kit A_C	hsa-miR-155	0	17298	Kit A	Synthetic	-	+	N/A
2016-09-29	Kit A_B	hsa-miR-155	9	16741	Kit A	Synthetic	+	-	N/A
2016-09-29	Kit A_B	hsa-miR-155	3	17432	Kit A	Synthetic	+	-	N/A
2016-09-29	Kit A_A	hsa-miR-155	1395	14813	Kit A	Synthetic	+	+	N/A
2016-09-29	Kit A_A	hsa-miR-155	1397	16329	Kit A	Synthetic	+	+	N/A
2016-09-29	Kit A_C	hsa-miR-223	1	15030	Kit A	Synthetic	-	+	N/A
2016-09-29	Kit A_C	hsa-miR-223	4	13515	Kit A	Synthetic	-	+	N/A
2016-09-29	Kit A_B	hsa-miR-223	0	17938	Kit A	Synthetic	+	-	N/A
2016-09-29	Kit A_B	hsa-miR-223	2	17385	Kit A	Synthetic	+	-	N/A
2016-09-29	Kit A_A	hsa-miR-223	9811	7102	Kit A	Synthetic	+	+	N/A
2016-09-29	Kit A_A	hsa-miR-223	9926	7324	Kit A	Synthetic	+	+	N/A
2016-09-29	Kit B_C	cel-miR-238	2	15936	Kit B	Synthetic	-	+	N/A
2016-09-29	Kit B_C	cel-miR-238	0	16696	Kit B	Synthetic	-	+	N/A
2016-09-29	Kit B_B	cel-miR-238	0	16053	Kit B	Synthetic	+	-	N/A
2016-09-29	Kit B_B	cel-miR-238	0	16372	Kit B	Synthetic	+	-	N/A
2016-09-29	Kit B_A	cel-miR-238	8572	8248	Kit B	Synthetic	+	+	N/A
2016-09-29	Kit B_A	cel-miR-238	8870	8526	Kit B	Synthetic	+	+	N/A
2016-09-29	Kit B_C	cel-miR-39	2	14236	Kit B	Synthetic	-	+	N/A
2016-09-29	Kit B_C	cel-miR-39	2	16432	Kit B	Synthetic	-	+	N/A
2016-09-29	Kit B_B	cel-miR-39	6	14525	Kit B	Synthetic	+	-	N/A
2016-09-29	Kit B_B	cel-miR-39	0	16310	Kit B	Synthetic	+	-	N/A
2016-09-29	Kit B_A	cel-miR-39	7543	7228	Kit B	Synthetic	+	+	N/A
2016-09-29	Kit B_A	cel-miR-39	8707	8128	Kit B	Synthetic	+	+	N/A
2016-09-29	Kit B_C	hsa-miR-155	1	16523	Kit B	Synthetic	-	+	N/A
2016-09-29	Kit B_C	hsa-miR-155	0	17678	Kit B	Synthetic	-	+	N/A
2016-09-29	Kit B_B	hsa-miR-155	3	16115	Kit B	Synthetic	+	-	N/A
2016-09-29	Kit B_B	hsa-miR-155	1	17536	Kit B	Synthetic	+	-	N/A
2016-09-29	Kit B_A	hsa-miR-155	1964	14979	Kit B	Synthetic	+	+	N/A
2016-09-29	Kit B_A	hsa-miR-155	2045	15532	Kit B	Synthetic	+	+	N/A
2016-09-29	Kit B_C	hsa-miR-223	1	16673	Kit B	Synthetic	-	+	N/A
2016-09-29	Kit B_C	hsa-miR-223	1	16446	Kit B	Synthetic	-	+	N/A
2016-09-29	Kit B_B	hsa-miR-223	1	17279	Kit B	Synthetic	+	-	N/A
2016-09-29	Kit B_B	hsa-miR-223	0	16471	Kit B	Synthetic	+	-	N/A
2016-09-29	Kit B_A	hsa-miR-223	10080	7022	Kit B	Synthetic	+	+	N/A
2016-09-29	Kit B_A	hsa-miR-223	9509	6777	Kit B	Synthetic	+	+	N/A
2016-09-29	Kit C_C	cel-miR-238	0	16887	Kit C	Synthetic	-	+	N/A
2016-09-29	Kit C_C	cel-miR-238	0	17749	Kit C	Synthetic	-	+	N/A
2016-09-29	Kit C_B	cel-miR-238	6	16757	Kit C	Synthetic	+	-	N/A
2016-09-29	Kit C_B	cel-miR-238	0	16807	Kit C	Synthetic	+	-	N/A
2016-09-29	Kit C_A	cel-miR-238	15351	1461	Kit C	Synthetic	+	+	N/A
2016-09-29	Kit C_A	cel-miR-238	15529	1537	Kit C	Synthetic	+	+	N/A
2016-09-29	Kit C_C	cel-miR-39	1	9585	Kit C	Synthetic	-	+	N/A
2016-09-29	Kit C_C	cel-miR-39	0	16820	Kit C	Synthetic	-	+	N/A
2016-09-29	Kit C_B	cel-miR-39	3	13618	Kit C	Synthetic	+	-	N/A
2016-09-29	Kit C_B	cel-miR-39	2	16323	Kit C	Synthetic	+	-	N/A
2016-09-29	Kit C_A	cel-miR-39	14670	1836	Kit C	Synthetic	+	+	N/A
2016-09-29	Kit C_A	cel-miR-39	14382	1801	Kit C	Synthetic	+	+	N/A
2016-09-29	Kit C_C	hsa-miR-155	1	16544	Kit C	Synthetic	-	+	N/A
2016-09-29	Kit C_C	hsa-miR-155	1	17602	Kit C	Synthetic	-	+	N/A
2016-09-29	Kit C_B	hsa-miR-155	4	15603	Kit C	Synthetic	+	-	N/A
2016-09-29	Kit C_B	hsa-miR-155	1	16235	Kit C	Synthetic	+	-	N/A
2016-09-29	Kit C_A	hsa-miR-155	3492	12391	Kit C	Synthetic	+	+	N/A
2016-09-29	Kit C_A	hsa-miR-155	3739	13490	Kit C	Synthetic	+	+	N/A
2016-09-29	Kit C_C	hsa-miR-223	9	16576	Kit C	Synthetic	-	+	N/A
2016-09-29	Kit C_C	hsa-miR-223	5	15930	Kit C	Synthetic	-	+	N/A
2016-09-29	Kit C_B	hsa-miR-223	11	16052	Kit C	Synthetic	+	-	N/A
2016-09-29	Kit C_B	hsa-miR-223	2	15202	Kit C	Synthetic	+	-	N/A
2016-09-29	Kit C_A	hsa-miR-223	14695	1943	Kit C	Synthetic	+	+	N/A
2016-09-29	Kit C_A	hsa-miR-223	14128	1863	Kit C	Synthetic	+	+	N/A
2016-09-30	-RNA/+RTase	cel-miR-238	0	16006	Kit D	Synthetic	-	+	N/A
2016-09-30	-RNA/+RTase	cel-miR-238	0	12569	Kit D	Synthetic	-	+	N/A
2016-09-30	+RNA/-RTase	cel-miR-238	0	13880	Kit D	Synthetic	+	-	N/A
2016-09-30	+RNA/-RTase	cel-miR-238	1	15166	Kit D	Synthetic	+	-	N/A
2016-09-30	+RNA/+RTase	cel-miR-238	10254	3239	Kit D	Synthetic	+	+	N/A
2016-09-30	+RNA/+RTase	cel-miR-238	10440	3687	Kit D	Synthetic	+	+	N/A
2016-09-30	-RNA/+RTase	cel-miR-39	0	16201	Kit D	Synthetic	-	+	N/A
2016-09-30	-RNA/+RTase	cel-miR-39	0	16830	Kit D	Synthetic	-	+	N/A
2016-09-30	+RNA/-RTase	cel-miR-39	0	13230	Kit D	Synthetic	+	-	N/A
2016-09-30	+RNA/-RTase	cel-miR-39	0	16232	Kit D	Synthetic	+	-	N/A
2016-09-30	+RNA/+RTase	cel-miR-39	9290	5597	Kit D	Synthetic	+	+	N/A
2016-09-30	+RNA/+RTase	cel-miR-39	7031	4027	Kit D	Synthetic	+	+	N/A
2016-09-30	-RNA/+RTase	hsa-miR-155	1	16364	Kit D	Synthetic	-	+	N/A
2016-09-30	-RNA/+RTase	hsa-miR-155	0	20216	Kit D	Synthetic	-	+	N/A
2016-09-30	+RNA/-RTase	hsa-miR-155	0	16718	Kit D	Synthetic	+	-	N/A
2016-09-30	+RNA/-RTase	hsa-miR-155	0	17945	Kit D	Synthetic	+	-	N/A
2016-09-30	+RNA/+RTase	hsa-miR-155	3578	12352	Kit D	Synthetic	+	+	N/A
2016-09-30	+RNA/+RTase	hsa-miR-155	3477	12787	Kit D	Synthetic	+	+	N/A
2016-09-30	-RNA/+RTase	hsa-miR-223	0	20507	Kit D	Synthetic	-	+	N/A
2016-09-30	-RNA/+RTase	hsa-miR-223	0	18759	Kit D	Synthetic	-	+	N/A
2016-09-30	+RNA/-RTase	hsa-miR-223	0	16454	Kit D	Synthetic	+	-	N/A
2016-09-30	+RNA/-RTase	hsa-miR-223	2	17992	Kit D	Synthetic	+	-	N/A
2016-09-30	+RNA/+RTase	hsa-miR-223	13517	3465	Kit D	Synthetic	+	+	N/A
2016-09-30	+RNA/+RTase	hsa-miR-223	15076	3927	Kit D	Synthetic	+	+	N/A
2016-10-04	Kit A_A	cel-miR-238	8383	3529	Kit A	Synthetic	+	+	N/A
2016-10-04	Kit A_A	cel-miR-238	8905	3568	Kit A	Synthetic	+	+	N/A
2016-10-04	Kit A_B	cel-miR-238	0	13773	Kit A	Synthetic	+	-	N/A
2016-10-04	Kit A_B	cel-miR-238	2	15632	Kit A	Synthetic	+	-	N/A
2016-10-04	Kit A_C	cel-miR-238	12	9915	Kit A	Synthetic	-	+	N/A
2016-10-04	Kit A_C	cel-miR-238	3	9801	Kit A	Synthetic	-	+	N/A
2016-10-04	Kit A_A	cel-miR-39	5459	6758	Kit A	Synthetic	+	+	N/A
2016-10-04	Kit A_A	cel-miR-39	5459	6481	Kit A	Synthetic	+	+	N/A
2016-10-04	Kit A_B	cel-miR-39	0	15593	Kit A	Synthetic	+	-	N/A
2016-10-04	Kit A_B	cel-miR-39	0	14284	Kit A	Synthetic	+	-	N/A
2016-10-04	Kit A_C	cel-miR-39	7	9861	Kit A	Synthetic	-	+	N/A
2016-10-04	Kit A_C	cel-miR-39	2	9069	Kit A	Synthetic	-	+	N/A
2016-10-04	Kit A_A	hsa-miR-155	2204	9857	Kit A	Synthetic	+	+	N/A
2016-10-04	Kit A_A	hsa-miR-155	2089	9944	Kit A	Synthetic	+	+	N/A
2016-10-04	Kit A_B	hsa-miR-155	0	15008	Kit A	Synthetic	+	-	N/A
2016-10-04	Kit A_B	hsa-miR-155	3	14834	Kit A	Synthetic	+	-	N/A
2016-10-04	Kit A_C	hsa-miR-155	1	9914	Kit A	Synthetic	-	+	N/A
2016-10-04	Kit A_C	hsa-miR-155	2	9276	Kit A	Synthetic	-	+	N/A
2016-10-04	Kit A_A	hsa-miR-223	8693	2915	Kit A	Synthetic	+	+	N/A
2016-10-04	Kit A_A	hsa-miR-223	8684	3024	Kit A	Synthetic	+	+	N/A
2016-10-04	Kit A_B	hsa-miR-223	0	13918	Kit A	Synthetic	+	-	N/A
2016-10-04	Kit A_B	hsa-miR-223	0	12379	Kit A	Synthetic	+	-	N/A
2016-10-04	Kit A_C	hsa-miR-223	7	9398	Kit A	Synthetic	-	+	N/A
2016-10-04	Kit A_C	hsa-miR-223	0	9151	Kit A	Synthetic	-	+	N/A
2016-10-04	Kit B_A	cel-miR-238	8478	5170	Kit B	Synthetic	+	+	N/A
2016-10-04	Kit B_A	cel-miR-238	10107	6216	Kit B	Synthetic	+	+	N/A
2016-10-04	Kit B_B	cel-miR-238	2	11636	Kit B	Synthetic	+	-	N/A
2016-10-04	Kit B_B	cel-miR-238	3	13960	Kit B	Synthetic	+	-	N/A
2016-10-04	Kit B_C	cel-miR-238	0	9523	Kit B	Synthetic	-	+	N/A
2016-10-04	Kit B_C	cel-miR-238	1	10241	Kit B	Synthetic	-	+	N/A
2016-10-04	Kit B_A	cel-miR-39	10199	5800	Kit B	Synthetic	+	+	N/A
2016-10-04	Kit B_A	cel-miR-39	9464	5326	Kit B	Synthetic	+	+	N/A
2016-10-04	Kit B_B	cel-miR-39	1	13377	Kit B	Synthetic	+	-	N/A
2016-10-04	Kit B_B	cel-miR-39	1	12485	Kit B	Synthetic	+	-	N/A
2016-10-04	Kit B_C	cel-miR-39	3	10034	Kit B	Synthetic	-	+	N/A
2016-10-04	Kit B_C	cel-miR-39	18	9357	Kit B	Synthetic	-	+	N/A
2016-10-04	Kit B_A	hsa-miR-155	3033	11557	Kit B	Synthetic	+	+	N/A
2016-10-04	Kit B_A	hsa-miR-155	3268	12216	Kit B	Synthetic	+	+	N/A
2016-10-04	Kit B_B	hsa-miR-155	2	12663	Kit B	Synthetic	+	-	N/A
2016-10-04	Kit B_B	hsa-miR-155	1	13755	Kit B	Synthetic	+	-	N/A
2016-10-04	Kit B_C	hsa-miR-155	1	10071	Kit B	Synthetic	-	+	N/A
2016-10-04	Kit B_C	hsa-miR-155	2	10210	Kit B	Synthetic	-	+	N/A
2016-10-04	Kit B_A	hsa-miR-223	10946	3141	Kit B	Synthetic	+	+	N/A
2016-10-04	Kit B_A	hsa-miR-223	10645	2795	Kit B	Synthetic	+	+	N/A
2016-10-04	Kit B_B	hsa-miR-223	1	12435	Kit B	Synthetic	+	-	N/A
2016-10-04	Kit B_B	hsa-miR-223	2	11345	Kit B	Synthetic	+	-	N/A
2016-10-04	Kit B_C	hsa-miR-223	1	9960	Kit B	Synthetic	-	+	N/A
2016-10-04	Kit B_C	hsa-miR-223	0	10190	Kit B	Synthetic	-	+	N/A
2016-10-04	Kit C_A	cel-miR-238	7047	8881	Kit C	Synthetic	+	+	N/A
2016-10-04	Kit C_A	cel-miR-238	16638	591	Kit C	Synthetic	+	+	N/A
2016-10-04	Kit C_B	cel-miR-238	56	17404	Kit C	Synthetic	+	-	N/A
2016-10-04	Kit C_B	cel-miR-238	4	17291	Kit C	Synthetic	+	-	N/A
2016-10-04	Kit C_C	cel-miR-238	39	12596	Kit C	Synthetic	-	+	N/A
2016-10-04	Kit C_C	cel-miR-238	5	12767	Kit C	Synthetic	-	+	N/A
2016-10-04	Kit C_A	cel-miR-39	9010	6546	Kit C	Synthetic	+	+	N/A
2016-10-04	Kit C_A	cel-miR-39	15691	293	Kit C	Synthetic	+	+	N/A
2016-10-04	Kit C_B	cel-miR-39	3	17368	Kit C	Synthetic	+	-	N/A
2016-10-04	Kit C_B	cel-miR-39	2	16838	Kit C	Synthetic	+	-	N/A
2016-10-04	Kit C_C	cel-miR-39	2	12925	Kit C	Synthetic	-	+	N/A
2016-10-04	Kit C_C	cel-miR-39	1	12126	Kit C	Synthetic	-	+	N/A
2016-10-04	Kit C_A	hsa-miR-155	958	15854	Kit C	Synthetic	+	+	N/A
2016-10-04	Kit C_A	hsa-miR-155	5514	11205	Kit C	Synthetic	+	+	N/A
2016-10-04	Kit C_B	hsa-miR-155	0	17054	Kit C	Synthetic	+	-	N/A
2016-10-04	Kit C_B	hsa-miR-155	0	16797	Kit C	Synthetic	+	-	N/A
2016-10-04	Kit C_C	hsa-miR-155	1	12397	Kit C	Synthetic	-	+	N/A
2016-10-04	Kit C_C	hsa-miR-155	2	12324	Kit C	Synthetic	-	+	N/A
2016-10-04	Kit C_A	hsa-miR-223	13191	3131	Kit C	Synthetic	+	+	N/A
2016-10-04	Kit C_A	hsa-miR-223	15604	99	Kit C	Synthetic	+	+	N/A
2016-10-04	Kit C_B	hsa-miR-223	7	16846	Kit C	Synthetic	+	-	N/A
2016-10-04	Kit C_B	hsa-miR-223	6	16204	Kit C	Synthetic	+	-	N/A
2016-10-04	Kit C_C	hsa-miR-223	3	12807	Kit C	Synthetic	-	+	N/A
2016-10-04	Kit C_C	hsa-miR-223	19	13134	Kit C	Synthetic	-	+	N/A
2016-10-05	-RNA/+RTase	cel-miR-238	1	14891	Kit D	Synthetic	-	+	N/A
2016-10-05	-RNA/+RTase	cel-miR-238	0	13598	Kit D	Synthetic	-	+	N/A
2016-10-05	+RNA/-RTase	cel-miR-238	0	13338	Kit D	Synthetic	+	-	N/A
2016-10-05	+RNA/-RTase	cel-miR-238	0	14475	Kit D	Synthetic	+	-	N/A
2016-10-05	+RNA/+RTase	cel-miR-238	7467	5746	Kit D	Synthetic	+	+	N/A
2016-10-05	+RNA/+RTase	cel-miR-238	9039	6779	Kit D	Synthetic	+	+	N/A
2016-10-05	-RNA/+RTase	cel-miR-39	2	14075	Kit D	Synthetic	-	+	N/A
2016-10-05	-RNA/+RTase	cel-miR-39	3	12044	Kit D	Synthetic	-	+	N/A
2016-10-05	+RNA/-RTase	cel-miR-39	1	11488	Kit D	Synthetic	+	-	N/A
2016-10-05	+RNA/-RTase	cel-miR-39	0	14737	Kit D	Synthetic	+	-	N/A
2016-10-05	+RNA/+RTase	cel-miR-39	7911	4327	Kit D	Synthetic	+	+	N/A
2016-10-05	+RNA/+RTase	cel-miR-39	8117	4699	Kit D	Synthetic	+	+	N/A
2016-10-05	-RNA/+RTase	hsa-miR-155	0	12017	Kit D	Synthetic	-	+	N/A
2016-10-05	-RNA/+RTase	hsa-miR-155	0	13588	Kit D	Synthetic	-	+	N/A
2016-10-05	+RNA/-RTase	hsa-miR-155	0	12927	Kit D	Synthetic	+	-	N/A
2016-10-05	+RNA/-RTase	hsa-miR-155	1	13158	Kit D	Synthetic	+	-	N/A
2016-10-05	+RNA/+RTase	hsa-miR-155	2373	11605	Kit D	Synthetic	+	+	N/A
2016-10-05	+RNA/+RTase	hsa-miR-155	2271	11816	Kit D	Synthetic	+	+	N/A
2016-10-05	-RNA/+RTase	hsa-miR-223	1	12333	Kit D	Synthetic	-	+	N/A
2016-10-05	-RNA/+RTase	hsa-miR-223	0	11676	Kit D	Synthetic	-	+	N/A
2016-10-05	+RNA/-RTase	hsa-miR-223	0	13177	Kit D	Synthetic	+	-	N/A
2016-10-05	+RNA/-RTase	hsa-miR-223	0	12135	Kit D	Synthetic	+	-	N/A
2016-10-05	+RNA/+RTase	hsa-miR-223	10274	2391	Kit D	Synthetic	+	+	N/A
2016-10-05	+RNA/+RTase	hsa-miR-223	9576	2415	Kit D	Synthetic	+	+	N/A
2016-10-06	Kit A_C	cel-miR-238	5	15941	Kit A	Synthetic	-	+	N/A
2016-10-06	Kit A_C	cel-miR-238	3	15846	Kit A	Synthetic	-	+	N/A
2016-10-06	Kit A_B	cel-miR-238	8	15729	Kit A	Synthetic	+	-	N/A
2016-10-06	Kit A_B	cel-miR-238	0	16638	Kit A	Synthetic	+	-	N/A
2016-10-06	Kit A_A	cel-miR-238	7242	6710	Kit A	Synthetic	+	+	N/A
2016-10-06	Kit A_A	cel-miR-238	7308	6544	Kit A	Synthetic	+	+	N/A
2016-10-06	Kit A_C	cel-miR-39	2	15220	Kit A	Synthetic	-	+	N/A
2016-10-06	Kit A_C	cel-miR-39	0	15617	Kit A	Synthetic	-	+	N/A
2016-10-06	Kit A_B	cel-miR-39	1	16518	Kit A	Synthetic	+	-	N/A
2016-10-06	Kit A_B	cel-miR-39	1	15310	Kit A	Synthetic	+	-	N/A
2016-10-06	Kit A_A	cel-miR-39	2982	10912	Kit A	Synthetic	+	+	N/A
2016-10-06	Kit A_A	cel-miR-39	2939	10848	Kit A	Synthetic	+	+	N/A
2016-10-06	Kit A_C	hsa-miR-155	2	14870	Kit A	Synthetic	-	+	N/A
2016-10-06	Kit A_C	hsa-miR-155	0	15644	Kit A	Synthetic	-	+	N/A
2016-10-06	Kit A_B	hsa-miR-155	1	15256	Kit A	Synthetic	+	-	N/A
2016-10-06	Kit A_B	hsa-miR-155	1	15887	Kit A	Synthetic	+	-	N/A
2016-10-06	Kit A_A	hsa-miR-155	1283	13771	Kit A	Synthetic	+	+	N/A
2016-10-06	Kit A_A	hsa-miR-155	1340	14091	Kit A	Synthetic	+	+	N/A
2016-10-06	Kit A_C	hsa-miR-223	1	15589	Kit A	Synthetic	-	+	N/A
2016-10-06	Kit A_C	hsa-miR-223	0	14538	Kit A	Synthetic	-	+	N/A
2016-10-06	Kit A_B	hsa-miR-223	3	16099	Kit A	Synthetic	+	-	N/A
2016-10-06	Kit A_B	hsa-miR-223	0	15913	Kit A	Synthetic	+	-	N/A
2016-10-06	Kit A_A	hsa-miR-223	9019	5790	Kit A	Synthetic	+	+	N/A
2016-10-06	Kit A_A	hsa-miR-223	8928	5600	Kit A	Synthetic	+	+	N/A
2016-10-06	Kit B_C	cel-miR-238	0	15694	Kit B	Synthetic	-	+	N/A
2016-10-06	Kit B_C	cel-miR-238	1	15570	Kit B	Synthetic	-	+	N/A
2016-10-06	Kit B_B	cel-miR-238	0	15152	Kit B	Synthetic	+	-	N/A
2016-10-06	Kit B_B	cel-miR-238	0	14834	Kit B	Synthetic	+	-	N/A
2016-10-06	Kit B_A	cel-miR-238	9918	6436	Kit B	Synthetic	+	+	N/A
2016-10-06	Kit B_A	cel-miR-238	9842	6228	Kit B	Synthetic	+	+	N/A
2016-10-06	Kit B_C	cel-miR-39	1	15142	Kit B	Synthetic	-	+	N/A
2016-10-06	Kit B_C	cel-miR-39	1	15902	Kit B	Synthetic	-	+	N/A
2016-10-06	Kit B_B	cel-miR-39	1	15818	Kit B	Synthetic	+	-	N/A
2016-10-06	Kit B_B	cel-miR-39	1	16049	Kit B	Synthetic	+	-	N/A
2016-10-06	Kit B_A	cel-miR-39	8444	7545	Kit B	Synthetic	+	+	N/A
2016-10-06	Kit B_A	cel-miR-39	7955	7331	Kit B	Synthetic	+	+	N/A
2016-10-06	Kit B_C	hsa-miR-155	2	15687	Kit B	Synthetic	-	+	N/A
2016-10-06	Kit B_C	hsa-miR-155	1	15527	Kit B	Synthetic	-	+	N/A
2016-10-06	Kit B_B	hsa-miR-155	0	16336	Kit B	Synthetic	+	-	N/A
2016-10-06	Kit B_B	hsa-miR-155	0	16484	Kit B	Synthetic	+	-	N/A
2016-10-06	Kit B_A	hsa-miR-155	2016	13603	Kit B	Synthetic	+	+	N/A
2016-10-06	Kit B_A	hsa-miR-155	1918	13290	Kit B	Synthetic	+	+	N/A
2016-10-06	Kit B_C	hsa-miR-223	1	15485	Kit B	Synthetic	-	+	N/A
2016-10-06	Kit B_C	hsa-miR-223	0	14269	Kit B	Synthetic	-	+	N/A
2016-10-06	Kit B_B	hsa-miR-223	1	15536	Kit B	Synthetic	+	-	N/A
2016-10-06	Kit B_B	hsa-miR-223	0	14676	Kit B	Synthetic	+	-	N/A
2016-10-06	Kit B_A	hsa-miR-223	9338	5887	Kit B	Synthetic	+	+	N/A
2016-10-06	Kit B_A	hsa-miR-223	8841	5459	Kit B	Synthetic	+	+	N/A
2016-10-06	Kit C_C	cel-miR-238	1	15161	Kit C	Synthetic	-	+	N/A
2016-10-06	Kit C_C	cel-miR-238	0	16144	Kit C	Synthetic	-	+	N/A
2016-10-06	Kit C_B	cel-miR-238	3	15065	Kit C	Synthetic	+	-	N/A
2016-10-06	Kit C_B	cel-miR-238	0	16334	Kit C	Synthetic	+	-	N/A
2016-10-06	Kit C_A	cel-miR-238	12057	2924	Kit C	Synthetic	+	+	N/A
2016-10-06	Kit C_A	cel-miR-238	12923	3087	Kit C	Synthetic	+	+	N/A
2016-10-06	Kit C_C	cel-miR-39	6	16439	Kit C	Synthetic	-	+	N/A
2016-10-06	Kit C_C	cel-miR-39	0	15729	Kit C	Synthetic	-	+	N/A
2016-10-06	Kit C_B	cel-miR-39	5	16464	Kit C	Synthetic	+	-	N/A
2016-10-06	Kit C_B	cel-miR-39	0	15815	Kit C	Synthetic	+	-	N/A
2016-10-06	Kit C_A	cel-miR-39	11914	4251	Kit C	Synthetic	+	+	N/A
2016-10-06	Kit C_A	cel-miR-39	11029	3972	Kit C	Synthetic	+	+	N/A
2016-10-06	Kit C_C	hsa-miR-155	5	11599	Kit C	Synthetic	-	+	N/A
2016-10-06	Kit C_C	hsa-miR-155	1	15954	Kit C	Synthetic	-	+	N/A
2016-10-06	Kit C_B	hsa-miR-155	0	15832	Kit C	Synthetic	+	-	N/A
2016-10-06	Kit C_B	hsa-miR-155	1	16174	Kit C	Synthetic	+	-	N/A
2016-10-06	Kit C_A	hsa-miR-155	2346	12652	Kit C	Synthetic	+	+	N/A
2016-10-06	Kit C_A	hsa-miR-155	2527	13632	Kit C	Synthetic	+	+	N/A
2016-10-06	Kit C_C	hsa-miR-223	1	16102	Kit C	Synthetic	-	+	N/A
2016-10-06	Kit C_C	hsa-miR-223	2	16236	Kit C	Synthetic	-	+	N/A
2016-10-06	Kit C_B	hsa-miR-223	2	16220	Kit C	Synthetic	+	-	N/A
2016-10-06	Kit C_B	hsa-miR-223	0	16314	Kit C	Synthetic	+	-	N/A
2016-10-06	Kit C_A	hsa-miR-223	12231	4065	Kit C	Synthetic	+	+	N/A
2016-10-06	Kit C_A	hsa-miR-223	12171	3833	Kit C	Synthetic	+	+	N/A
2016-12-01	C	cel-miR-238	157	11815	Kit C	Titration	-	+	N/A
2016-12-01	C	cel-miR-238	183	14423	Kit C	Titration	-	+	N/A
2016-12-01	C	cel-miR-238	152	12536	Kit C	Titration	-	+	N/A
2016-12-01	B	cel-miR-238	0	20079	Kit C	Titration	+	-	N/A
2016-12-01	B	cel-miR-238	84	14309	Kit C	Titration	+	-	N/A
2016-12-01	B	cel-miR-238	49	11424	Kit C	Titration	+	-	N/A
2016-12-01	A1	cel-miR-238	8773	8562	Kit C	Titration	+	+	N/A
2016-12-01	A1	cel-miR-238	15113	4	Kit C	Titration	+	+	N/A
2016-12-01	A1	cel-miR-238	13136	10	Kit C	Titration	+	+	N/A
2016-12-01	A2	cel-miR-238	8526	7202	Kit C	Titration	+	+	N/A
2016-12-01	A2	cel-miR-238	8287	6909	Kit C	Titration	+	+	N/A
2016-12-01	A2	cel-miR-238	959	3583	Kit C	Titration	+	+	N/A
2016-12-01	A3	cel-miR-238	9	20924	Kit C	Titration	+	+	N/A
2016-12-01	A3	cel-miR-238	2440	15941	Kit C	Titration	+	+	N/A
2016-12-01	A3	cel-miR-238	1863	12573	Kit C	Titration	+	+	N/A
2016-12-01	A4	cel-miR-238	526	11929	Kit C	Titration	+	+	N/A
2016-12-01	A4	cel-miR-238	607	14129	Kit C	Titration	+	+	N/A
2016-12-01	A4	cel-miR-238	552	13579	Kit C	Titration	+	+	N/A
2016-12-01	A5	cel-miR-238	0	18417	Kit C	Titration	+	+	N/A
2016-12-01	A5	cel-miR-238	235	12049	Kit C	Titration	+	+	N/A
2016-12-01	A5	cel-miR-238	252	12655	Kit C	Titration	+	+	N/A
2016-12-01	C	cel-miR-39	5	12944	Kit C	Titration	-	+	N/A
2016-12-01	C	cel-miR-39	11	16086	Kit C	Titration	-	+	N/A
2016-12-01	C	cel-miR-39	4	12097	Kit C	Titration	-	+	N/A
2016-12-01	B	cel-miR-39	4	11737	Kit C	Titration	+	-	N/A
2016-12-01	B	cel-miR-39	0	14841	Kit C	Titration	+	-	N/A
2016-12-01	B	cel-miR-39	7	13609	Kit C	Titration	+	-	N/A
2016-12-01	A1	cel-miR-39	18939	177	Kit C	Titration	+	+	N/A
2016-12-01	A1	cel-miR-39	15560	158	Kit C	Titration	+	+	N/A
2016-12-01	A1	cel-miR-39	17573	172	Kit C	Titration	+	+	N/A
2016-12-01	A2	cel-miR-39	6657	9382	Kit C	Titration	+	+	N/A
2016-12-01	A2	cel-miR-39	8333	11288	Kit C	Titration	+	+	N/A
2016-12-01	A2	cel-miR-39	7321	10357	Kit C	Titration	+	+	N/A
2016-12-01	A3	cel-miR-39	1679	18017	Kit C	Titration	+	+	N/A
2016-12-01	A3	cel-miR-39	1338	14855	Kit C	Titration	+	+	N/A
2016-12-01	A3	cel-miR-39	1532	16530	Kit C	Titration	+	+	N/A
2016-12-01	A4	cel-miR-39	340	16391	Kit C	Titration	+	+	N/A
2016-12-01	A4	cel-miR-39	329	15540	Kit C	Titration	+	+	N/A
2016-12-01	A4	cel-miR-39	322	15547	Kit C	Titration	+	+	N/A
2016-12-01	A5	cel-miR-39	81	15506	Kit C	Titration	+	+	N/A
2016-12-01	A5	cel-miR-39	75	15267	Kit C	Titration	+	+	N/A
2016-12-01	A5	cel-miR-39	68	14126	Kit C	Titration	+	+	N/A
2016-12-01	C	hsa-miR-155	5	16287	Kit C	Titration	-	+	N/A
2016-12-01	C	hsa-miR-155	9	16524	Kit C	Titration	-	+	N/A
2016-12-01	C	hsa-miR-155	6	16782	Kit C	Titration	-	+	N/A
2016-12-01	B	hsa-miR-155	3	14574	Kit C	Titration	+	-	N/A
2016-12-01	B	hsa-miR-155	0	15548	Kit C	Titration	+	-	N/A
2016-12-01	B	hsa-miR-155	1	15134	Kit C	Titration	+	-	N/A
2016-12-01	A1	hsa-miR-155	6124	9679	Kit C	Titration	+	+	N/A
2016-12-01	A1	hsa-miR-155	6392	10261	Kit C	Titration	+	+	N/A
2016-12-01	A1	hsa-miR-155	5504	8792	Kit C	Titration	+	+	N/A
2016-12-01	A2	hsa-miR-155	900	14753	Kit C	Titration	+	+	N/A
2016-12-01	A2	hsa-miR-155	1139	18539	Kit C	Titration	+	+	N/A
2016-12-01	A2	hsa-miR-155	955	15419	Kit C	Titration	+	+	N/A
2016-12-01	A3	hsa-miR-155	153	15759	Kit C	Titration	+	+	N/A
2016-12-01	A3	hsa-miR-155	175	16593	Kit C	Titration	+	+	N/A
2016-12-01	A3	hsa-miR-155	155	16554	Kit C	Titration	+	+	N/A
2016-12-01	A4	hsa-miR-155	35	15449	Kit C	Titration	+	+	N/A
2016-12-01	A4	hsa-miR-155	28	17028	Kit C	Titration	+	+	N/A
2016-12-01	A4	hsa-miR-155	38	16585	Kit C	Titration	+	+	N/A
2016-12-01	A5	hsa-miR-155	9	15420	Kit C	Titration	+	+	N/A
2016-12-01	A5	hsa-miR-155	14	15803	Kit C	Titration	+	+	N/A
2016-12-01	A5	hsa-miR-155	15	14446	Kit C	Titration	+	+	N/A
2016-12-01	C	hsa-miR-223	6	16119	Kit C	Titration	-	+	N/A
2016-12-01	C	hsa-miR-223	2	17660	Kit C	Titration	-	+	N/A
2016-12-01	C	hsa-miR-223	2	9948	Kit C	Titration	-	+	N/A
2016-12-01	B	hsa-miR-223	2	15457	Kit C	Titration	+	-	N/A
2016-12-01	B	hsa-miR-223	0	16308	Kit C	Titration	+	-	N/A
2016-12-01	B	hsa-miR-223	0	9597	Kit C	Titration	+	-	N/A
2016-12-01	A1	hsa-miR-223	15948	23	Kit C	Titration	+	+	N/A
2016-12-01	A1	hsa-miR-223	16999	55	Kit C	Titration	+	+	N/A
2016-12-01	A1	hsa-miR-223	10497	18	Kit C	Titration	+	+	N/A
2016-12-01	A2	hsa-miR-223	8916	10458	Kit C	Titration	+	+	N/A
2016-12-01	A2	hsa-miR-223	7676	8755	Kit C	Titration	+	+	N/A
2016-12-01	A2	hsa-miR-223	5015	5818	Kit C	Titration	+	+	N/A
2016-12-01	A3	hsa-miR-223	1675	14520	Kit C	Titration	+	+	N/A
2016-12-01	A3	hsa-miR-223	1768	15692	Kit C	Titration	+	+	N/A
2016-12-01	A3	hsa-miR-223	1077	9186	Kit C	Titration	+	+	N/A
2016-12-01	A4	hsa-miR-223	406	15877	Kit C	Titration	+	+	N/A
2016-12-01	A4	hsa-miR-223	394	16832	Kit C	Titration	+	+	N/A
2016-12-01	A4	hsa-miR-223	297	10337	Kit C	Titration	+	+	N/A
2016-12-01	A5	hsa-miR-223	71	15442	Kit C	Titration	+	+	N/A
2016-12-01	A5	hsa-miR-223	91	17264	Kit C	Titration	+	+	N/A
2016-12-01	A5	hsa-miR-223	53	10878	Kit C	Titration	+	+	N/A
2016-12-06	C	cel-miR-238	6	14478	Kit A	Titration	-	+	N/A
2016-12-06	C	cel-miR-238	5	15651	Kit A	Titration	-	+	N/A
2016-12-06	C	cel-miR-238	8	19545	Kit A	Titration	-	+	N/A
2016-12-06	B	cel-miR-238	0	16050	Kit A	Titration	+	-	N/A
2016-12-06	B	cel-miR-238	0	16444	Kit A	Titration	+	-	N/A
2016-12-06	B	cel-miR-238	0	19195	Kit A	Titration	+	-	N/A
2016-12-06	A1	cel-miR-238	15163	342	Kit A	Titration	+	+	N/A
2016-12-06	A1	cel-miR-238	16507	388	Kit A	Titration	+	+	N/A
2016-12-06	A1	cel-miR-238	14560	348	Kit A	Titration	+	+	N/A
2016-12-06	A2	cel-miR-238	8483	8470	Kit A	Titration	+	+	N/A
2016-12-06	A2	cel-miR-238	8831	8806	Kit A	Titration	+	+	N/A
2016-12-06	A2	cel-miR-238	8836	8051	Kit A	Titration	+	+	N/A
2016-12-06	A3	cel-miR-238	2130	16455	Kit A	Titration	+	+	N/A
2016-12-06	A3	cel-miR-238	2262	16950	Kit A	Titration	+	+	N/A
2016-12-06	A3	cel-miR-238	2257	16889	Kit A	Titration	+	+	N/A
2016-12-06	A4	cel-miR-238	413	17120	Kit A	Titration	+	+	N/A
2016-12-06	A4	cel-miR-238	398	18420	Kit A	Titration	+	+	N/A
2016-12-06	A4	cel-miR-238	150	8779	Kit A	Titration	+	+	N/A
2016-12-06	A5	cel-miR-238	78	16386	Kit A	Titration	+	+	N/A
2016-12-06	A5	cel-miR-238	74	17834	Kit A	Titration	+	+	N/A
2016-12-06	A5	cel-miR-238	69	15003	Kit A	Titration	+	+	N/A
2016-12-06	C	cel-miR-39	0	15404	Kit A	Titration	-	+	N/A
2016-12-06	C	cel-miR-39	2	12657	Kit A	Titration	-	+	N/A
2016-12-06	C	cel-miR-39	8	19762	Kit A	Titration	-	+	N/A
2016-12-06	B	cel-miR-39	0	16358	Kit A	Titration	+	-	N/A
2016-12-06	B	cel-miR-39	0	17829	Kit A	Titration	+	-	N/A
2016-12-06	B	cel-miR-39	0	20083	Kit A	Titration	+	-	N/A
2016-12-06	A1	cel-miR-39	12804	4228	Kit A	Titration	+	+	N/A
2016-12-06	A1	cel-miR-39	11138	4166	Kit A	Titration	+	+	N/A
2016-12-06	A1	cel-miR-39	11718	4153	Kit A	Titration	+	+	N/A
2016-12-06	A2	cel-miR-39	3920	14715	Kit A	Titration	+	+	N/A
2016-12-06	A2	cel-miR-39	3797	14685	Kit A	Titration	+	+	N/A
2016-12-06	A2	cel-miR-39	3724	14282	Kit A	Titration	+	+	N/A
2016-12-06	A3	cel-miR-39	785	18338	Kit A	Titration	+	+	N/A
2016-12-06	A3	cel-miR-39	771	19158	Kit A	Titration	+	+	N/A
2016-12-06	A3	cel-miR-39	775	18807	Kit A	Titration	+	+	N/A
2016-12-06	A4	cel-miR-39	152	18288	Kit A	Titration	+	+	N/A
2016-12-06	A4	cel-miR-39	144	19306	Kit A	Titration	+	+	N/A
2016-12-06	A4	cel-miR-39	130	18952	Kit A	Titration	+	+	N/A
2016-12-06	A5	cel-miR-39	31	17802	Kit A	Titration	+	+	N/A
2016-12-06	A5	cel-miR-39	27	18645	Kit A	Titration	+	+	N/A
2016-12-06	A5	cel-miR-39	27	19438	Kit A	Titration	+	+	N/A
2016-12-06	C	hsa-miR-155	9	15934	Kit A	Titration	-	+	N/A
2016-12-06	C	hsa-miR-155	6	15787	Kit A	Titration	-	+	N/A
2016-12-06	C	hsa-miR-155	4	19211	Kit A	Titration	-	+	N/A
2016-12-06	B	hsa-miR-155	0	16479	Kit A	Titration	+	-	N/A
2016-12-06	B	hsa-miR-155	0	16737	Kit A	Titration	+	-	N/A
2016-12-06	B	hsa-miR-155	0	20151	Kit A	Titration	+	-	N/A
2016-12-06	A1	hsa-miR-155	5215	12707	Kit A	Titration	+	+	N/A
2016-12-06	A1	hsa-miR-155	4923	12289	Kit A	Titration	+	+	N/A
2016-12-06	A1	hsa-miR-155	5433	10666	Kit A	Titration	+	+	N/A
2016-12-06	A2	hsa-miR-155	958	18031	Kit A	Titration	+	+	N/A
2016-12-06	A2	hsa-miR-155	949	17521	Kit A	Titration	+	+	N/A
2016-12-06	A2	hsa-miR-155	984	15927	Kit A	Titration	+	+	N/A
2016-12-06	A3	hsa-miR-155	199	19548	Kit A	Titration	+	+	N/A
2016-12-06	A3	hsa-miR-155	175	19368	Kit A	Titration	+	+	N/A
2016-12-06	A3	hsa-miR-155	187	18644	Kit A	Titration	+	+	N/A
2016-12-06	A4	hsa-miR-155	36	19028	Kit A	Titration	+	+	N/A
2016-12-06	A4	hsa-miR-155	30	18290	Kit A	Titration	+	+	N/A
2016-12-06	A4	hsa-miR-155	26	14796	Kit A	Titration	+	+	N/A
2016-12-06	A5	hsa-miR-155	15	17005	Kit A	Titration	+	+	N/A
2016-12-06	A5	hsa-miR-155	14	16310	Kit A	Titration	+	+	N/A
2016-12-06	A5	hsa-miR-155	9	18012	Kit A	Titration	+	+	N/A
2016-12-06	C	hsa-miR-223	66	16748	Kit A	Titration	-	+	N/A
2016-12-06	C	hsa-miR-223	6	20080	Kit A	Titration	-	+	N/A
2016-12-06	C	hsa-miR-223	11	19363	Kit A	Titration	-	+	N/A
2016-12-06	B	hsa-miR-223	0	18644	Kit A	Titration	+	-	N/A
2016-12-06	B	hsa-miR-223	0	19763	Kit A	Titration	+	-	N/A
2016-12-06	B	hsa-miR-223	0	19893	Kit A	Titration	+	-	N/A
2016-12-06	A1	hsa-miR-223	18897	267	Kit A	Titration	+	+	N/A
2016-12-06	A1	hsa-miR-223	15778	217	Kit A	Titration	+	+	N/A
2016-12-06	A1	hsa-miR-223	15923	211	Kit A	Titration	+	+	N/A
2016-12-06	A2	hsa-miR-223	8338	11166	Kit A	Titration	+	+	N/A
2016-12-06	A2	hsa-miR-223	7102	9782	Kit A	Titration	+	+	N/A
2016-12-06	A2	hsa-miR-223	7967	9745	Kit A	Titration	+	+	N/A
2016-12-06	A3	hsa-miR-223	2176	17635	Kit A	Titration	+	+	N/A
2016-12-06	A3	hsa-miR-223	1904	17393	Kit A	Titration	+	+	N/A
2016-12-06	A3	hsa-miR-223	1928	17124	Kit A	Titration	+	+	N/A
2016-12-06	A4	hsa-miR-223	398	19458	Kit A	Titration	+	+	N/A
2016-12-06	A4	hsa-miR-223	362	18904	Kit A	Titration	+	+	N/A
2016-12-06	A4	hsa-miR-223	408	18171	Kit A	Titration	+	+	N/A
2016-12-06	A5	hsa-miR-223	118	18796	Kit A	Titration	+	+	N/A
2016-12-06	A5	hsa-miR-223	78	16325	Kit A	Titration	+	+	N/A
2016-12-06	A5	hsa-miR-223	145	18511	Kit A	Titration	+	+	N/A
2016-12-27	C	cel-miR-238	20	19305	Kit B	Titration	-	+	N/A
2016-12-27	C	cel-miR-238	12	15844	Kit B	Titration	-	+	N/A
2016-12-27	C	cel-miR-238	7	19388	Kit B	Titration	-	+	N/A
2016-12-27	B	cel-miR-238	14	19762	Kit B	Titration	+	-	N/A
2016-12-27	B	cel-miR-238	11	18440	Kit B	Titration	+	-	N/A
2016-12-27	B	cel-miR-238	7	19952	Kit B	Titration	+	-	N/A
2016-12-27	A1	cel-miR-238	15301	112	Kit B	Titration	+	+	N/A
2016-12-27	A1	cel-miR-238	16929	127	Kit B	Titration	+	+	N/A
2016-12-27	A1	cel-miR-238	15673	117	Kit B	Titration	+	+	N/A
2016-12-27	A2	cel-miR-238	8308	7329	Kit B	Titration	+	+	N/A
2016-12-27	A2	cel-miR-238	9731	8542	Kit B	Titration	+	+	N/A
2016-12-27	A2	cel-miR-238	8461	7280	Kit B	Titration	+	+	N/A
2016-12-27	A3	cel-miR-238	2201	16263	Kit B	Titration	+	+	N/A
2016-12-27	A3	cel-miR-238	2282	16476	Kit B	Titration	+	+	N/A
2016-12-27	A3	cel-miR-238	2323	17354	Kit B	Titration	+	+	N/A
2016-12-27	A4	cel-miR-238	417	16578	Kit B	Titration	+	+	N/A
2016-12-27	A4	cel-miR-238	466	18204	Kit B	Titration	+	+	N/A
2016-12-27	A4	cel-miR-238	473	18034	Kit B	Titration	+	+	N/A
2016-12-27	A5	cel-miR-238	76	15132	Kit B	Titration	+	+	N/A
2016-12-27	A5	cel-miR-238	88	18290	Kit B	Titration	+	+	N/A
2016-12-27	A5	cel-miR-238	87	15859	Kit B	Titration	+	+	N/A
2016-12-27	C	cel-miR-39	7	15192	Kit B	Titration	-	+	N/A
2016-12-27	C	cel-miR-39	6	18498	Kit B	Titration	-	+	N/A
2016-12-27	C	cel-miR-39	6	16018	Kit B	Titration	-	+	N/A
2016-12-27	B	cel-miR-39	15	16721	Kit B	Titration	+	-	N/A
2016-12-27	B	cel-miR-39	4	19144	Kit B	Titration	+	-	N/A
2016-12-27	B	cel-miR-39	3	19068	Kit B	Titration	+	-	N/A
2016-12-27	A1	cel-miR-39	16382	514	Kit B	Titration	+	+	N/A
2016-12-27	A1	cel-miR-39	14868	426	Kit B	Titration	+	+	N/A
2016-12-27	A1	cel-miR-39	17092	478	Kit B	Titration	+	+	N/A
2016-12-27	A2	cel-miR-39	7856	9896	Kit B	Titration	+	+	N/A
2016-12-27	A2	cel-miR-39	6865	8512	Kit B	Titration	+	+	N/A
2016-12-27	A2	cel-miR-39	8322	10347	Kit B	Titration	+	+	N/A
2016-12-27	A3	cel-miR-39	1755	16647	Kit B	Titration	+	+	N/A
2016-12-27	A3	cel-miR-39	1330	13849	Kit B	Titration	+	+	N/A
2016-12-27	A3	cel-miR-39	1705	17427	Kit B	Titration	+	+	N/A
2016-12-27	A4	cel-miR-39	278	18209	Kit B	Titration	+	+	N/A
2016-12-27	A4	cel-miR-39	279	16579	Kit B	Titration	+	+	N/A
2016-12-27	A4	cel-miR-39	303	18593	Kit B	Titration	+	+	N/A
2016-12-27	A5	cel-miR-39	65	17288	Kit B	Titration	+	+	N/A
2016-12-27	A5	cel-miR-39	55	15217	Kit B	Titration	+	+	N/A
2016-12-27	A5	cel-miR-39	74	18333	Kit B	Titration	+	+	N/A
2016-12-27	C	hsa-miR-155	7	19312	Kit B	Titration	-	+	N/A
2016-12-27	C	hsa-miR-155	15	14997	Kit B	Titration	-	+	N/A
2016-12-27	C	hsa-miR-155	19	15621	Kit B	Titration	-	+	N/A
2016-12-27	B	hsa-miR-155	5	19534	Kit B	Titration	+	-	N/A
2016-12-27	B	hsa-miR-155	1	17937	Kit B	Titration	+	-	N/A
2016-12-27	B	hsa-miR-155	3	18537	Kit B	Titration	+	-	N/A
2016-12-27	A1	hsa-miR-155	7385	7875	Kit B	Titration	+	+	N/A
2016-12-27	A1	hsa-miR-155	8292	8457	Kit B	Titration	+	+	N/A
2016-12-27	A1	hsa-miR-155	8765	9010	Kit B	Titration	+	+	N/A
2016-12-27	A2	hsa-miR-155	1771	14250	Kit B	Titration	+	+	N/A
2016-12-27	A2	hsa-miR-155	1973	16573	Kit B	Titration	+	+	N/A
2016-12-27	A2	hsa-miR-155	2020	16569	Kit B	Titration	+	+	N/A
2016-12-27	A3	hsa-miR-155	330	18103	Kit B	Titration	+	+	N/A
2016-12-27	A3	hsa-miR-155	313	18734	Kit B	Titration	+	+	N/A
2016-12-27	A3	hsa-miR-155	342	18640	Kit B	Titration	+	+	N/A
2016-12-27	A4	hsa-miR-155	63	14861	Kit B	Titration	+	+	N/A
2016-12-27	A4	hsa-miR-155	73	17744	Kit B	Titration	+	+	N/A
2016-12-27	A4	hsa-miR-155	88	18566	Kit B	Titration	+	+	N/A
2016-12-27	A5	hsa-miR-155	22	17433	Kit B	Titration	+	+	N/A
2016-12-27	A5	hsa-miR-155	26	17422	Kit B	Titration	+	+	N/A
2016-12-27	A5	hsa-miR-155	19	18515	Kit B	Titration	+	+	N/A
2016-12-27	C	hsa-miR-223	8	19204	Kit B	Titration	-	+	N/A
2016-12-27	C	hsa-miR-223	0	15078	Kit B	Titration	-	+	N/A
2016-12-27	C	hsa-miR-223	6	14969	Kit B	Titration	-	+	N/A
2016-12-27	B	hsa-miR-223	3	19540	Kit B	Titration	+	-	N/A
2016-12-27	B	hsa-miR-223	1	17356	Kit B	Titration	+	-	N/A
2016-12-27	B	hsa-miR-223	4	15766	Kit B	Titration	+	-	N/A
2016-12-27	A1	hsa-miR-223	15180	141	Kit B	Titration	+	+	N/A
2016-12-27	A1	hsa-miR-223	16554	155	Kit B	Titration	+	+	N/A
2016-12-27	A1	hsa-miR-223	16496	123	Kit B	Titration	+	+	N/A
2016-12-27	A2	hsa-miR-223	8690	7183	Kit B	Titration	+	+	N/A
2016-12-27	A2	hsa-miR-223	9697	8169	Kit B	Titration	+	+	N/A
2016-12-27	A2	hsa-miR-223	8883	7098	Kit B	Titration	+	+	N/A
2016-12-27	A3	hsa-miR-223	1945	14923	Kit B	Titration	+	+	N/A
2016-12-27	A3	hsa-miR-223	2329	16185	Kit B	Titration	+	+	N/A
2016-12-27	A3	hsa-miR-223	2223	16370	Kit B	Titration	+	+	N/A
2016-12-27	A4	hsa-miR-223	322	14337	Kit B	Titration	+	+	N/A
2016-12-27	A4	hsa-miR-223	375	16831	Kit B	Titration	+	+	N/A
2016-12-27	A4	hsa-miR-223	384	17190	Kit B	Titration	+	+	N/A
2016-12-27	A5	hsa-miR-223	62	15505	Kit B	Titration	+	+	N/A
2016-12-27	A5	hsa-miR-223	77	17386	Kit B	Titration	+	+	N/A
2016-12-27	A5	hsa-miR-223	63	16452	Kit B	Titration	+	+	N/A
2017-01-11	C3+	cel-miR-238	6	20316	Kit A	THP-1	-	+	+
2017-01-11	C3+	cel-miR-238	5	21283	Kit A	THP-1	-	+	+
2017-01-11	B3+	cel-miR-238	0	19058	Kit A	THP-1	+	-	+
2017-01-11	B3+	cel-miR-238	0	19527	Kit A	THP-1	+	-	+
2017-01-11	A3+	cel-miR-238	16192	2250	Kit A	THP-1	+	+	+
2017-01-11	A3+	cel-miR-238	17285	2224	Kit A	THP-1	+	+	+
2017-01-11	A3+	cel-miR-238	16618	2388	Kit A	THP-1	+	+	+
2017-01-11	C3+	cel-miR-39	14	20435	Kit A	THP-1	-	+	+
2017-01-11	C3+	cel-miR-39	1	21506	Kit A	THP-1	-	+	+
2017-01-11	B3+	cel-miR-39	2	20073	Kit A	THP-1	+	-	+
2017-01-11	B3+	cel-miR-39	0	19036	Kit A	THP-1	+	-	+
2017-01-11	A3+	cel-miR-39	112	19214	Kit A	THP-1	+	+	+
2017-01-11	A3+	cel-miR-39	58	18928	Kit A	THP-1	+	+	+
2017-01-11	A3+	cel-miR-39	64	19388	Kit A	THP-1	+	+	+
2017-01-11	C3+	hsa-miR-155	1	20762	Kit A	THP-1	-	+	+
2017-01-11	C3+	hsa-miR-155	2	21744	Kit A	THP-1	-	+	+
2017-01-11	B3+	hsa-miR-155	0	17799	Kit A	THP-1	+	-	+
2017-01-11	B3+	hsa-miR-155	0	17375	Kit A	THP-1	+	-	+
2017-01-11	A3+	hsa-miR-155	2786	13847	Kit A	THP-1	+	+	+
2017-01-11	A3+	hsa-miR-155	3139	15312	Kit A	THP-1	+	+	+
2017-01-11	A3+	hsa-miR-155	2404	14858	Kit A	THP-1	+	+	+
2017-01-11	C3+	hsa-miR-223	8	21600	Kit A	THP-1	-	+	+
2017-01-11	C3+	hsa-miR-223	2	22008	Kit A	THP-1	-	+	+
2017-01-11	B3+	hsa-miR-223	1	16056	Kit A	THP-1	+	-	+
2017-01-11	B3+	hsa-miR-223	0	16311	Kit A	THP-1	+	-	+
2017-01-11	A3+	hsa-miR-223	4628	11018	Kit A	THP-1	+	+	+
2017-01-11	A3+	hsa-miR-223	4926	13623	Kit A	THP-1	+	+	+
2017-01-11	A3+	hsa-miR-223	3823	11991	Kit A	THP-1	+	+	+
2017-01-11	C2+	cel-miR-238	16	19643	Kit B	THP-1	-	+	+
2017-01-11	C2+	cel-miR-238	21	19847	Kit B	THP-1	-	+	+
2017-01-11	B2+	cel-miR-238	4	18521	Kit B	THP-1	+	-	+
2017-01-11	B2+	cel-miR-238	6	18838	Kit B	THP-1	+	-	+
2017-01-11	A2+	cel-miR-238	18664	152	Kit B	THP-1	+	+	+
2017-01-11	A2+	cel-miR-238	16338	153	Kit B	THP-1	+	+	+
2017-01-11	A2+	cel-miR-238	18946	180	Kit B	THP-1	+	+	+
2017-01-11	C2+	cel-miR-39	8	18966	Kit B	THP-1	-	+	+
2017-01-11	C2+	cel-miR-39	5	19716	Kit B	THP-1	-	+	+
2017-01-11	B2+	cel-miR-39	2	18985	Kit B	THP-1	+	-	+
2017-01-11	B2+	cel-miR-39	2	18880	Kit B	THP-1	+	-	+
2017-01-11	A2+	cel-miR-39	245	18246	Kit B	THP-1	+	+	+
2017-01-11	A2+	cel-miR-39	223	17482	Kit B	THP-1	+	+	+
2017-01-11	A2+	cel-miR-39	223	18440	Kit B	THP-1	+	+	+
2017-01-11	C2+	hsa-miR-155	8	18604	Kit B	THP-1	-	+	+
2017-01-11	C2+	hsa-miR-155	7	18368	Kit B	THP-1	-	+	+
2017-01-11	B2+	hsa-miR-155	10	17375	Kit B	THP-1	+	-	+
2017-01-11	B2+	hsa-miR-155	3	17777	Kit B	THP-1	+	-	+
2017-01-11	A2+	hsa-miR-155	3745	13382	Kit B	THP-1	+	+	+
2017-01-11	A2+	hsa-miR-155	3326	12467	Kit B	THP-1	+	+	+
2017-01-11	A2+	hsa-miR-155	4149	15185	Kit B	THP-1	+	+	+
2017-01-11	C2+	hsa-miR-223	8	16579	Kit B	THP-1	-	+	+
2017-01-11	C2+	hsa-miR-223	16	17081	Kit B	THP-1	-	+	+
2017-01-11	B2+	hsa-miR-223	9	16074	Kit B	THP-1	+	-	+
2017-01-11	B2+	hsa-miR-223	9	14590	Kit B	THP-1	+	-	+
2017-01-11	A2+	hsa-miR-223	8682	10311	Kit B	THP-1	+	+	+
2017-01-11	A2+	hsa-miR-223	6614	7988	Kit B	THP-1	+	+	+
2017-01-11	A2+	hsa-miR-223	8766	10617	Kit B	THP-1	+	+	+
2017-01-11	C1+	cel-miR-238	21	18575	Kit C	THP-1	-	+	+
2017-01-11	C1+	cel-miR-238	22	18542	Kit C	THP-1	-	+	+
2017-01-11	B1+	cel-miR-238	12	18202	Kit C	THP-1	+	-	+
2017-01-11	B1+	cel-miR-238	15	18703	Kit C	THP-1	+	-	+
2017-01-11	A1+	cel-miR-238	17266	8	Kit C	THP-1	+	+	+
2017-01-11	A1+	cel-miR-238	15756	1	Kit C	THP-1	+	+	+
2017-01-11	A1+	cel-miR-238	17715	1	Kit C	THP-1	+	+	+
2017-01-11	C1+	cel-miR-39	5	19237	Kit C	THP-1	-	+	+
2017-01-11	C1+	cel-miR-39	3	18310	Kit C	THP-1	-	+	+
2017-01-11	B1+	cel-miR-39	1	18754	Kit C	THP-1	+	-	+
2017-01-11	B1+	cel-miR-39	5	18756	Kit C	THP-1	+	-	+
2017-01-11	A1+	cel-miR-39	754	18459	Kit C	THP-1	+	+	+
2017-01-11	A1+	cel-miR-39	676	17605	Kit C	THP-1	+	+	+
2017-01-11	A1+	cel-miR-39	665	17129	Kit C	THP-1	+	+	+
2017-01-11	C1+	hsa-miR-155	1	17817	Kit C	THP-1	-	+	+
2017-01-11	C1+	hsa-miR-155	7	18684	Kit C	THP-1	-	+	+
2017-01-11	B1+	hsa-miR-155	2	18429	Kit C	THP-1	+	-	+
2017-01-11	B1+	hsa-miR-155	5	18752	Kit C	THP-1	+	-	+
2017-01-11	A1+	hsa-miR-155	7053	10558	Kit C	THP-1	+	+	+
2017-01-11	A1+	hsa-miR-155	6155	9256	Kit C	THP-1	+	+	+
2017-01-11	A1+	hsa-miR-155	7086	10760	Kit C	THP-1	+	+	+
2017-01-11	C1+	hsa-miR-223	94	16768	Kit C	THP-1	-	+	+
2017-01-11	C1+	hsa-miR-223	81	17273	Kit C	THP-1	-	+	+
2017-01-11	B1+	hsa-miR-223	34	19153	Kit C	THP-1	+	-	+
2017-01-11	B1+	hsa-miR-223	43	19484	Kit C	THP-1	+	-	+
2017-01-11	A1+	hsa-miR-223	11110	4930	Kit C	THP-1	+	+	+
2017-01-11	A1+	hsa-miR-223	10126	4796	Kit C	THP-1	+	+	+
2017-01-11	A1+	hsa-miR-223	11242	5032	Kit C	THP-1	+	+	+
2017-03-17	C: NTC	cel-miR-238	2	19386	Kit B	N/A	-	+	+
2017-03-17	C: NTC	cel-miR-238	0	21372	Kit B	N/A	-	+	+
2017-03-17	B2: Neutrophil NEC	cel-miR-238	4	20354	Kit B	Neutrophil	+	-	+
2017-03-17	B2: Neutrophil NEC	cel-miR-238	4	20429	Kit B	Neutrophil	+	-	+
2017-03-17	B1: Monocyte NEC	cel-miR-238	24	20637	Kit B	Monocyte	+	-	+
2017-03-17	B1: Monocyte NEC	cel-miR-238	3	20888	Kit B	Monocyte	+	-	+
2017-03-17	A1: Monocytes	cel-miR-238	19727	862	Kit B	Monocytes	+	+	+
2017-03-17	A1: Monocytes	cel-miR-238	19659	862	Kit B	Monocytes	+	+	+
2017-03-17	A1: Monocytes	cel-miR-238	18915	926	Kit B	Monocytes	+	+	+
2017-03-17	A2: Neutrophils	cel-miR-238	20817	0	Kit B	Neutrophils	+	+	+
2017-03-17	A2: Neutrophils	cel-miR-238	20734	0	Kit B	Neutrophils	+	+	+
2017-03-17	A2: Neutrophils	cel-miR-238	20993	0	Kit B	Neutrophils	+	+	+
2017-03-17	C: NTC	cel-miR-39	1	20845	Kit B	N/A	-	+	+
2017-03-17	C: NTC	cel-miR-39	0	19943	Kit B	N/A	-	+	+
2017-03-17	B2: Neutrophil NEC	cel-miR-39	2	19186	Kit B	Neutrophil	+	-	+
2017-03-17	B2: Neutrophil NEC	cel-miR-39	5	20213	Kit B	Neutrophil	+	-	+
2017-03-17	B1: Monocyte NEC	cel-miR-39	20	21002	Kit B	Monocyte	+	-	+
2017-03-17	B1: Monocyte NEC	cel-miR-39	9	23260	Kit B	Monocyte	+	-	+
2017-03-17	A1: Monocytes	cel-miR-39	1359	19597	Kit B	Monocytes	+	+	+
2017-03-17	A1: Monocytes	cel-miR-39	1310	19329	Kit B	Monocytes	+	+	+
2017-03-17	A1: Monocytes	cel-miR-39	1206	18078	Kit B	Monocytes	+	+	+
2017-03-17	A2: Neutrophils	cel-miR-39	1778	18778	Kit B	Neutrophils	+	+	+
2017-03-17	A2: Neutrophils	cel-miR-39	1746	18671	Kit B	Neutrophils	+	+	+
2017-03-17	A2: Neutrophils	cel-miR-39	1752	18782	Kit B	Neutrophils	+	+	+
2017-03-17	A2: CD14+ Sample	hsa-miR-155	5	19575	Kit B	N/A	-	+	+
2017-03-17	C: NTC	hsa-miR-155	0	19795	Kit B	N/A	-	+	+
2017-03-17	B2: Neutrophil NEC	hsa-miR-155	7	18992	Kit B	Neutrophil	+	-	+
2017-03-17	B2: Neutrophil NEC	hsa-miR-155	4	19157	Kit B	Neutrophil	+	-	+
2017-03-17	B1: Monocyte NEC	hsa-miR-155	9	19957	Kit B	Monocyte	+	-	+
2017-03-17	B1: Monocyte NEC	hsa-miR-155	1	21512	Kit B	Monocyte	+	-	+
2017-03-17	A1: Monocytes	hsa-miR-155	69	19981	Kit B	Monocytes	+	+	+
2017-03-17	A1: Monocytes	hsa-miR-155	56	21560	Kit B	Monocytes	+	+	+
2017-03-17	A1: Monocytes	hsa-miR-155	55	18808	Kit B	Monocytes	+	+	+
2017-03-17	A2: Neutrophils	hsa-miR-155	144	20838	Kit B	Neutrophils	+	+	+
2017-03-17	A2: Neutrophils	hsa-miR-155	141	20484	Kit B	Neutrophils	+	+	+
2017-03-17	C: NTC	hsa-miR-223	0	20248	Kit B	N/A	-	+	+
2017-03-17	C: NTC	hsa-miR-223	1	20878	Kit B	N/A	-	+	+
2017-03-17	B2: Neutrophil NEC	hsa-miR-223	8	17272	Kit B	Neutrophil	+	-	+
2017-03-17	B2: Neutrophil NEC	hsa-miR-223	1	21419	Kit B	Neutrophil	+	-	+
2017-03-17	B1: Monocyte NEC	hsa-miR-223	33	17918	Kit B	Monocyte	+	-	+
2017-03-17	B1: Monocyte NEC	hsa-miR-223	8	22300	Kit B	Monocyte	+	-	+
2017-03-17	A1: Monocytes	hsa-miR-223	6355	14307	Kit B	Monocytes	+	+	+
2017-03-17	A1: Monocytes	hsa-miR-223	6264	14763	Kit B	Monocytes	+	+	+
2017-03-17	A1: Monocytes	hsa-miR-223	5668	13284	Kit B	Monocytes	+	+	+
2017-03-17	A2: Neutrophils	hsa-miR-223	20960	0	Kit B	Neutrophils	+	+	+
2017-03-17	A2: Neutrophils	hsa-miR-223	21110	0	Kit B	Neutrophils	+	+	+
2017-03-17	A2: Neutrophils	hsa-miR-223	21536	0	Kit B	Neutrophils	+	+	+
2017-10-05	THP-1_10042017 (C)_NTC	cel-miR-238	9	18301	Kit B	THP-1	-	+	-
2017-10-05	THP-1_10042017 (C)_NTC	cel-miR-238	19	17277	Kit B	THP-1	-	+	-
2017-10-05	THP-1_10042017 (B)_NEC	cel-miR-238	9	18927	Kit B	THP-1	+	-	-
2017-10-05	THP-1_10042017 (B)_NEC	cel-miR-238	8	19482	Kit B	THP-1	+	-	-
2017-10-05	THP-1_10042017 (B)_NEC	cel-miR-238	8	17985	Kit B	THP-1	+	-	-
2017-10-05	THP-1_10042017 (A)	cel-miR-238	169	19040	Kit B	THP-1	+	+	-
2017-10-05	THP-1_10042017 (A)	cel-miR-238	115	18672	Kit B	THP-1	+	+	-
2017-10-05	THP-1_10042017 (A)	cel-miR-238	141	19381	Kit B	THP-1	+	+	-
2017-10-05	THP-1_10042017 (C)_NTC	cel-miR-39	3	14861	Kit B	THP-1	-	+	-
2017-10-05	THP-1_10042017 (C)_NTC	cel-miR-39	1	18166	Kit B	THP-1	-	+	-
2017-10-05	THP-1_10042017 (B)_NEC	cel-miR-39	4	19177	Kit B	THP-1	+	-	-
2017-10-05	THP-1_10042017 (B)_NEC	cel-miR-39	1	19537	Kit B	THP-1	+	-	-
2017-10-05	THP-1_10042017 (B)_NEC	cel-miR-39	1	17465	Kit B	THP-1	+	-	-
2017-10-05	THP-1_10042017 (A)	cel-miR-39	7	16904	Kit B	THP-1	+	+	-
2017-10-05	THP-1_10042017 (A)	cel-miR-39	5	18830	Kit B	THP-1	+	+	-
2017-10-05	THP-1_10042017 (A)	cel-miR-39	1	19079	Kit B	THP-1	+	+	-
2017-10-05	THP-1_10042017 (C)_NTC	hsa-miR-155	4	19763	Kit B	THP-1	-	+	-
2017-10-05	THP-1_10042017 (C)_NTC	hsa-miR-155	4	16500	Kit B	THP-1	-	+	-
2017-10-05	THP-1_10042017 (B)_NEC	hsa-miR-155	2	20597	Kit B	THP-1	+	-	-
2017-10-05	THP-1_10042017 (B)_NEC	hsa-miR-155	0	20385	Kit B	THP-1	+	-	-
2017-10-05	THP-1_10042017 (B)_NEC	hsa-miR-155	2	19253	Kit B	THP-1	+	-	-
2017-10-05	THP-1_10042017 (A)	hsa-miR-155	16430	3907	Kit B	THP-1	+	+	-
2017-10-05	THP-1_10042017 (A)	hsa-miR-155	15905	3785	Kit B	THP-1	+	+	-
2017-10-05	THP-1_10042017 (A)	hsa-miR-155	924	345	Kit B	THP-1	+	+	-
2017-10-05	THP-1_10042017 (C)_NTC	hsa-miR-223	1	21013	Kit B	THP-1	-	+	-
2017-10-05	THP-1_10042017 (C)_NTC	hsa-miR-223	6	9151	Kit B	THP-1	-	+	-
2017-10-05	THP-1_10042017 (B)_NEC	hsa-miR-223	0	20102	Kit B	THP-1	+	-	-
2017-10-05	THP-1_10042017 (B)_NEC	hsa-miR-223	0	20944	Kit B	THP-1	+	-	-
2017-10-05	THP-1_10042017 (B)_NEC	hsa-miR-223	2	21584	Kit B	THP-1	+	-	-
2017-10-05	THP-1_10042017 (A)	hsa-miR-223	18726	1664	Kit B	THP-1	+	+	-
2017-10-05	THP-1_10042017 (A)	hsa-miR-223	18337	1686	Kit B	THP-1	+	+	-
2017-10-05	THP-1_10042017 (A)	hsa-miR-223	17454	1542	Kit B	THP-1	+	+	-

## Sheet: Synthetic Sample Information
Date of Experiment	Date of cDNA Synthesis	Sample	cDNA Synthesis Kit Type	Target	Droplet volume	Droplet volume.u	Dilution Factor 1	Dilution Factor 1.u	Dilution Factor 2	Dilution Factor 2.u
2016-08-22	2016-08-19	10^-4 cDNA	Kit A	cel-miR-238	0.0007833	1.80159e-05	1e-05	1e-07	0.0001	1e-06
2016-08-22	2016-08-19	10^-6 cDNA	Kit A	cel-miR-238	0.0007833	1.80159e-05	1e-07	1e-09	0.0001	1e-06
2016-08-22	2016-08-19	10^-4 cDNA	Kit A	cel-miR-39	0.0007833	1.80159e-05	1e-05	1e-07	0.0001	1e-06
2016-08-22	2016-08-19	10^-6 cDNA	Kit A	cel-miR-39	0.0007833	1.80159e-05	1e-07	1e-09	0.0001	1e-06
2016-08-22	2016-08-19	10^-4 cDNA	Kit A	hsa-miR-155	0.0007833	1.80159e-05	1e-05	1e-07	8e-05	8e-07
2016-08-22	2016-08-19	10^-6 cDNA	Kit A	hsa-miR-155	0.0007833	1.80159e-05	1e-07	1e-09	8e-05	8e-07
2016-08-22	2016-08-19	10^-4 cDNA	Kit A	hsa-miR-223	0.0007833	1.80159e-05	1e-05	1e-07	0.0001	1e-06
2016-08-22	2016-08-19	10^-6 cDNA	Kit A	hsa-miR-223	0.0007833	1.80159e-05	1e-07	1e-09	0.0001	1e-06
2016-08-23	2016-08-23	10^-5 cDNA	Kit C	cel-miR-238	0.0007833	1.80159e-05	8e-07	8e-09	7e-05	7e-07
2016-08-23	2016-08-23	10^-5 cDNA	Kit C	cel-miR-39	0.0007833	1.80159e-05	8e-07	8e-09	7e-05	7e-07
2016-08-23	2016-08-23	10^-5 cDNA	Kit C	hsa-miR-155	0.0007833	1.80159e-05	8e-07	8e-09	5.6e-05	5.6e-07
2016-08-23	2016-08-23	10^-5 cDNA	Kit C	hsa-miR-223	0.0007833	1.80159e-05	8e-07	8e-09	7e-05	7e-07
2016-09-06	2016-09-06	10^-8 cDNA	Kit B	cel-miR-238	0.0007833	1.80159e-05	1e-09	1e-11	0.0003	3e-06
2016-09-06	2016-09-06	10^-8 cDNA	Kit B	cel-miR-39	0.0007833	1.80159e-05	1e-09	1e-11	0.0003	3e-06
2016-09-06	2016-09-06	10^-8 cDNA	Kit B	hsa-miR-155	0.0007833	1.80159e-05	1e-09	1e-11	0.00024	2.4e-06
2016-09-06	2016-09-06	10^-8 cDNA	Kit B	hsa-miR-223	0.0007833	1.80159e-05	1e-09	1e-11	0.0003	3e-06
2016-09-06	2016-09-06	10^-6 cDNA	Kit B	cel-miR-238	0.0007833	1.80159e-05	1e-07	1e-09	0.0003	3e-06
2016-09-06	2016-09-06	10^-6 cDNA	Kit B	cel-miR-39	0.0007833	1.80159e-05	1e-07	1e-09	0.0003	3e-06
2016-09-06	2016-09-06	10^-6 cDNA	Kit B	hsa-miR-155	0.0007833	1.80159e-05	1e-07	1e-09	0.00024	2.4e-06
2016-09-06	2016-09-06	10^-6 cDNA	Kit B	hsa-miR-223	0.0007833	1.80159e-05	1e-07	1e-09	0.0003	3e-06
2016-09-08	2016-09-06	5*10^-5 cDNA	Kit B	cel-miR-238	0.0007833	1.80159e-05	5e-07	5e-09	0.0003	3e-06
2016-09-08	2016-09-06	5*10^-5 cDNA	Kit B	cel-miR-39	0.0007833	1.80159e-05	5e-07	5e-09	0.0003	3e-06
2016-09-08	2016-09-06	5*10^-5 cDNA	Kit B	hsa-miR-155	0.0007833	1.80159e-05	5e-07	5e-09	0.00024	2.4e-06
2016-09-08	2016-09-06	5*10^-5 cDNA	Kit B	hsa-miR-223	0.0007833	1.80159e-05	5e-07	5e-09	0.0003	3e-06
2016-09-08	2016-09-06	1*10^-6 cDNA	Kit B	cel-miR-238	0.0007833	1.80159e-05	1e-07	1e-09	0.0003	3e-06
2016-09-08	2016-09-06	1*10^-6 cDNA	Kit B	cel-miR-39	0.0007833	1.80159e-05	1e-07	1e-09	0.0003	3e-06
2016-09-08	2016-09-06	1*10^-6 cDNA	Kit B	hsa-miR-155	0.0007833	1.80159e-05	1e-07	1e-09	0.00024	2.4e-06
2016-09-08	2016-09-06	1*10^-6 cDNA	Kit B	hsa-miR-223	0.0007833	1.80159e-05	1e-07	1e-09	0.0003	3e-06
2016-09-13	2016-09-12	10^-8 cDNA	Kit D	cel-miR-238	0.0007584	1.74432e-05	1e-09	1e-11	0.0002	2e-06
2016-09-13	2016-09-12	10^-8 cDNA	Kit D	cel-miR-39	0.0007584	1.74432e-05	1e-09	1e-11	0.0002	2e-06
2016-09-13	2016-09-12	10^-8 cDNA	Kit D	hsa-miR-155	0.0007584	1.74432e-05	1e-09	1e-11	0.00016	1.6e-06
2016-09-13	2016-09-12	10^-8 cDNA	Kit D	hsa-miR-223	0.0007584	1.74432e-05	1e-09	1e-11	0.0002	2e-06
2016-09-13	2016-09-12	10^-7 cDNA	Kit D	cel-miR-238	0.0007584	1.74432e-05	1e-08	1e-10	0.0002	2e-06
2016-09-13	2016-09-12	10^-7 cDNA	Kit D	cel-miR-39	0.0007584	1.74432e-05	1e-08	1e-10	0.0002	2e-06
2016-09-13	2016-09-12	10^-7 cDNA	Kit D	hsa-miR-155	0.0007584	1.74432e-05	1e-08	1e-10	0.00016	1.6e-06
2016-09-13	2016-09-12	10^-7 cDNA	Kit D	hsa-miR-223	0.0007584	1.74432e-05	1e-08	1e-10	0.0002	2e-06
2016-09-13	2016-09-12	10^-6 cDNA	Kit D	cel-miR-238	0.0007584	1.74432e-05	1e-07	1e-09	0.0002	2e-06
2016-09-13	2016-09-12	10^-6 cDNA	Kit D	cel-miR-39	0.0007584	1.74432e-05	1e-07	1e-09	0.0002	2e-06
2016-09-13	2016-09-12	10^-6 cDNA	Kit D	hsa-miR-155	0.0007584	1.74432e-05	1e-07	1e-09	0.00016	1.6e-06
2016-09-13	2016-09-12	10^-6 cDNA	Kit D	hsa-miR-223	0.0007584	1.74432e-05	1e-07	1e-09	0.0002	2e-06
2016-09-26	2016-09-26	Kit A_A	Kit A	cel-miR-238	0.0007833	1.80159e-05	5e-07	5e-09	0.00015	1.5e-06
2016-09-26	2016-09-26	Kit A_A	Kit A	cel-miR-39	0.0007833	1.80159e-05	5e-07	5e-09	0.00015	1.5e-06
2016-09-26	2016-09-26	Kit A_A	Kit A	hsa-miR-155	0.0007833	1.80159e-05	5e-07	5e-09	0.00015	1.5e-06
2016-09-26	2016-09-26	Kit A_A	Kit A	hsa-miR-223	0.0007833	1.80159e-05	5e-07	5e-09	0.00015	1.5e-06
2016-09-27	2016-09-26	Kit A_A	Kit A	cel-miR-238	0.0007833	1.80159e-05	5e-07	5e-09	0.00015	1.5e-06
2016-09-27	2016-09-26	Kit A_A	Kit A	cel-miR-39	0.0007833	1.80159e-05	5e-07	5e-09	0.00015	1.5e-06
2016-09-27	2016-09-26	Kit A_A	Kit A	hsa-miR-155	0.0007833	1.80159e-05	5e-07	5e-09	0.00015	1.5e-06
2016-09-27	2016-09-26	Kit A_A	Kit A	hsa-miR-223	0.0007833	1.80159e-05	5e-07	5e-09	0.00015	1.5e-06
2016-09-27	2016-09-26	Kit B_A	Kit B	cel-miR-238	0.0007833	1.80159e-05	5e-07	5e-09	0.00015	1.5e-06
2016-09-27	2016-09-26	Kit B_A	Kit B	cel-miR-39	0.0007833	1.80159e-05	5e-07	5e-09	0.00015	1.5e-06
2016-09-27	2016-09-26	Kit B_A	Kit B	hsa-miR-155	0.0007833	1.80159e-05	5e-07	5e-09	0.00015	1.5e-06
2016-09-27	2016-09-26	Kit B_A	Kit B	hsa-miR-223	0.0007833	1.80159e-05	5e-07	5e-09	0.00015	1.5e-06
2016-09-27	2016-09-26	Kit C_A	Kit C	cel-miR-238	0.0007833	1.80159e-05	6.25e-07	6.25e-09	0.00012	1.2e-06
2016-09-27	2016-09-26	Kit C_A	Kit C	cel-miR-39	0.0007833	1.80159e-05	6.25e-07	6.25e-09	0.00012	1.2e-06
2016-09-27	2016-09-26	Kit C_A	Kit C	hsa-miR-155	0.0007833	1.80159e-05	6.25e-07	6.25e-09	0.00012	1.2e-06
2016-09-27	2016-09-26	Kit C_A	Kit C	hsa-miR-223	0.0007833	1.80159e-05	6.25e-07	6.25e-09	0.00012	1.2e-06
2016-09-29	2016-09-26	Kit A_A	Kit A	cel-miR-238	0.0007833	1.80159e-05	2.5e-07	2.5e-09	0.00015	1.5e-06
2016-09-29	2016-09-26	Kit A_A	Kit A	cel-miR-39	0.0007833	1.80159e-05	2.5e-07	2.5e-09	0.00015	1.5e-06
2016-09-29	2016-09-26	Kit A_A	Kit A	hsa-miR-155	0.0007833	1.80159e-05	2.5e-07	2.5e-09	0.00015	1.5e-06
2016-09-29	2016-09-26	Kit A_A	Kit A	hsa-miR-223	0.0007833	1.80159e-05	2.5e-07	2.5e-09	0.00015	1.5e-06
2016-09-29	2016-09-26	Kit B_A	Kit B	cel-miR-238	0.0007833	1.80159e-05	2.5e-07	2.5e-09	0.00015	1.5e-06
2016-09-29	2016-09-26	Kit B_A	Kit B	cel-miR-39	0.0007833	1.80159e-05	2.5e-07	2.5e-09	0.00015	1.5e-06
2016-09-29	2016-09-26	Kit B_A	Kit B	hsa-miR-155	0.0007833	1.80159e-05	2.5e-07	2.5e-09	0.00015	1.5e-06
2016-09-29	2016-09-26	Kit B_A	Kit B	hsa-miR-223	0.0007833	1.80159e-05	2.5e-07	2.5e-09	0.00015	1.5e-06
2016-09-29	2016-09-26	Kit C_A	Kit C	cel-miR-238	0.0007833	1.80159e-05	3.125e-07	3.125e-09	0.00012	1.2e-06
2016-09-29	2016-09-26	Kit C_A	Kit C	cel-miR-39	0.0007833	1.80159e-05	3.125e-07	3.125e-09	0.00012	1.2e-06
2016-09-29	2016-09-26	Kit C_A	Kit C	hsa-miR-155	0.0007833	1.80159e-05	3.125e-07	3.125e-09	0.00012	1.2e-06
2016-09-29	2016-09-26	Kit C_A	Kit C	hsa-miR-223	0.0007833	1.80159e-05	3.125e-07	3.125e-09	0.00012	1.2e-06
2016-09-30	2016-09-30	Kit D	Kit D	cel-miR-238	0.0007584	1.74432e-05	5e-07	5e-09	0.00015	1.5e-06
2016-09-30	2016-09-30	Kit D	Kit D	cel-miR-39	0.0007584	1.74432e-05	5e-07	5e-09	0.00015	1.5e-06
2016-09-30	2016-09-30	Kit D	Kit D	hsa-miR-155	0.0007584	1.74432e-05	5e-07	5e-09	0.00015	1.5e-06
2016-09-30	2016-09-30	Kit D	Kit D	hsa-miR-223	0.0007584	1.74432e-05	5e-07	5e-09	0.00015	1.5e-06
2016-10-04	2016-10-03	Kit A_A	Kit A	cel-miR-238	0.0007833	1.80159e-05	2.5e-07	2.5e-09	0.00015	1.5e-06
2016-10-04	2016-10-03	Kit A_A	Kit A	cel-miR-39	0.0007833	1.80159e-05	2.5e-07	2.5e-09	0.00015	1.5e-06
2016-10-04	2016-10-03	Kit A_A	Kit A	hsa-miR-155	0.0007833	1.80159e-05	2.5e-07	2.5e-09	0.00015	1.5e-06
2016-10-04	2016-10-03	Kit A_A	Kit A	hsa-miR-223	0.0007833	1.80159e-05	2.5e-07	2.5e-09	0.00015	1.5e-06
2016-10-04	2016-10-03	Kit B_A	Kit B	cel-miR-238	0.0007833	1.80159e-05	2.5e-07	2.5e-09	0.00015	1.5e-06
2016-10-04	2016-10-03	Kit B_A	Kit B	cel-miR-39	0.0007833	1.80159e-05	2.5e-07	2.5e-09	0.00015	1.5e-06
2016-10-04	2016-10-03	Kit B_A	Kit B	hsa-miR-155	0.0007833	1.80159e-05	2.5e-07	2.5e-09	0.00015	1.5e-06
2016-10-04	2016-10-03	Kit B_A	Kit B	hsa-miR-223	0.0007833	1.80159e-05	2.5e-07	2.5e-09	0.00015	1.5e-06
2016-10-04	2016-10-03	Kit C_A	Kit C	cel-miR-238	0.0007833	1.80159e-05	2.5e-07	2.5e-09	0.00015	1.5e-06
2016-10-04	2016-10-03	Kit C_A	Kit C	cel-miR-39	0.0007833	1.80159e-05	2.5e-07	2.5e-09	0.00015	1.5e-06
2016-10-04	2016-10-03	Kit C_A	Kit C	hsa-miR-155	0.0007833	1.80159e-05	2.5e-07	2.5e-09	0.00015	1.5e-06
2016-10-04	2016-10-03	Kit C_A	Kit C	hsa-miR-223	0.0007833	1.80159e-05	2.5e-07	2.5e-09	0.00015	1.5e-06
2016-10-05	2016-09-30	Kit D	Kit D	cel-miR-238	0.0007584	1.74432e-05	5e-07	5e-09	0.00015	1.5e-06
2016-10-05	2016-09-30	Kit D	Kit D	cel-miR-39	0.0007584	1.74432e-05	5e-07	5e-09	0.00015	1.5e-06
2016-10-05	2016-09-30	Kit D	Kit D	hsa-miR-155	0.0007584	1.74432e-05	5e-07	5e-09	0.00015	1.5e-06
2016-10-05	2016-09-30	Kit D	Kit D	hsa-miR-223	0.0007584	1.74432e-05	5e-07	5e-09	0.00015	1.5e-06
2016-10-06	2016-10-03	Kit A_A	Kit A	cel-miR-238	0.0007833	1.80159e-05	2.5e-07	2.5e-09	0.00015	1.5e-06
2016-10-06	2016-10-03	Kit A_A	Kit A	cel-miR-39	0.0007833	1.80159e-05	2.5e-07	2.5e-09	0.00015	1.5e-06
2016-10-06	2016-10-03	Kit A_A	Kit A	hsa-miR-155	0.0007833	1.80159e-05	2.5e-07	2.5e-09	0.00015	1.5e-06
2016-10-06	2016-10-03	Kit A_A	Kit A	hsa-miR-223	0.0007833	1.80159e-05	2.5e-07	2.5e-09	0.00015	1.5e-06
2016-10-06	2016-10-03	Kit B_A	Kit B	cel-miR-238	0.0007833	1.80159e-05	2.5e-07	2.5e-09	0.00015	1.5e-06
2016-10-06	2016-10-03	Kit B_A	Kit B	cel-miR-39	0.0007833	1.80159e-05	2.5e-07	2.5e-09	0.00015	1.5e-06
2016-10-06	2016-10-03	Kit B_A	Kit B	hsa-miR-155	0.0007833	1.80159e-05	2.5e-07	2.5e-09	0.00015	1.5e-06
2016-10-06	2016-10-03	Kit B_A	Kit B	hsa-miR-223	0.0007833	1.80159e-05	2.5e-07	2.5e-09	0.00015	1.5e-06
2016-10-06	2016-10-03	Kit C_A	Kit C	cel-miR-238	0.0007833	1.80159e-05	2.5e-07	2.5e-09	0.00015	1.5e-06
2016-10-06	2016-10-03	Kit C_A	Kit C	cel-miR-39	0.0007833	1.80159e-05	2.5e-07	2.5e-09	0.00015	1.5e-06
2016-10-06	2016-10-03	Kit C_A	Kit C	hsa-miR-155	0.0007833	1.80159e-05	2.5e-07	2.5e-09	0.00015	1.5e-06
2016-10-06	2016-10-03	Kit C_A	Kit C	hsa-miR-223	0.0007833	1.80159e-05	2.5e-07	2.5e-09	0.00015	1.5e-06

## Sheet: Titration Information
Kit	Sample	Target	Stock [ng/µL]	Stock [uM]	Stock Copy Number	RNA Dilution	cDNA Master Mix Dilution	Dilution Factor 1
Kit A	1	cel-miR-238	775.333	107.699	6.48563e+13	9.375e-09	0.5	0.02
Kit A	2	cel-miR-238	775.333	107.699	6.48563e+13	1.875e-09	0.5	0.02
Kit A	3	cel-miR-238	775.333	107.699	6.48563e+13	3.75e-10	0.5	0.02
Kit A	4	cel-miR-238	775.333	107.699	6.48563e+13	7.5e-11	0.5	0.02
Kit A	5	cel-miR-238	775.333	114.172	6.48563e+13	1.5e-11	0.5	0.02
Kit A	1	cel-miR-39	792.042	114.172	6.87543e+13	9.375e-09	0.5	0.02
Kit A	2	cel-miR-39	792.042	114.172	6.87543e+13	1.875e-09	0.5	0.02
Kit A	3	cel-miR-39	792.042	114.172	6.87543e+13	3.75e-10	0.5	0.02
Kit A	4	cel-miR-39	792.042	114.172	6.87543e+13	7.5e-11	0.5	0.02
Kit A	5	cel-miR-39	792.042	114.172	6.87543e+13	1.5e-11	0.5	0.02
Kit A	1	hsa-miR-155	545.828	74.1285	4.46402e+13	9.375e-09	0.5	0.02
Kit A	2	hsa-miR-155	545.828	74.1285	4.46402e+13	1.875e-09	0.5	0.02
Kit A	3	hsa-miR-155	545.828	74.1285	4.46402e+13	3.75e-10	0.5	0.02
Kit A	4	hsa-miR-155	545.828	74.1285	4.46402e+13	7.5e-11	0.5	0.02
Kit A	5	hsa-miR-155	545.828	74.1285	4.46402e+13	1.5e-11	0.5	0.02
Kit A	1	hsa-miR-223	741.301	107.698	6.48558e+13	9.375e-09	0.5	0.02
Kit A	2	hsa-miR-223	741.301	107.698	6.48558e+13	1.875e-09	0.5	0.02
Kit A	3	hsa-miR-223	741.301	107.698	6.48558e+13	3.75e-10	0.5	0.02
Kit A	4	hsa-miR-223	741.301	107.698	6.48558e+13	7.5e-11	0.5	0.02
Kit A	5	hsa-miR-223	741.301	107.698	6.48558e+13	1.5e-11	0.5	0.02
Kit B	1	cel-miR-238	775.333	107.699	6.48563e+13	9.375e-09	0.5	0.02
Kit B	2	cel-miR-238	775.333	107.699	6.48563e+13	1.875e-09	0.5	0.02
Kit B	3	cel-miR-238	775.333	107.699	6.48563e+13	3.75e-10	0.5	0.02
Kit B	4	cel-miR-238	775.333	107.699	6.48563e+13	7.5e-11	0.5	0.02
Kit B	5	cel-miR-238	775.333	114.172	6.48563e+13	1.5e-11	0.5	0.02
Kit B	1	cel-miR-39	792.042	114.172	6.87543e+13	9.375e-09	0.5	0.02
Kit B	2	cel-miR-39	792.042	114.172	6.87543e+13	1.875e-09	0.5	0.02
Kit B	3	cel-miR-39	792.042	114.172	6.87543e+13	3.75e-10	0.5	0.02
Kit B	4	cel-miR-39	792.042	114.172	6.87543e+13	7.5e-11	0.5	0.02
Kit B	5	cel-miR-39	792.042	114.172	6.87543e+13	1.5e-11	0.5	0.02
Kit B	1	hsa-miR-155	545.828	74.1285	4.46402e+13	9.375e-09	0.5	0.02
Kit B	2	hsa-miR-155	545.828	74.1285	4.46402e+13	1.875e-09	0.5	0.02
Kit B	3	hsa-miR-155	545.828	74.1285	4.46402e+13	3.75e-10	0.5	0.02
Kit B	4	hsa-miR-155	545.828	74.1285	4.46402e+13	7.5e-11	0.5	0.02
Kit B	5	hsa-miR-155	545.828	74.1285	4.46402e+13	1.5e-11	0.5	0.02
Kit B	1	hsa-miR-223	741.301	107.698	6.48558e+13	9.375e-09	0.5	0.02
Kit B	2	hsa-miR-223	741.301	107.698	6.48558e+13	1.875e-09	0.5	0.02
Kit B	3	hsa-miR-223	741.301	107.698	6.48558e+13	3.75e-10	0.5	0.02
Kit B	4	hsa-miR-223	741.301	107.698	6.48558e+13	7.5e-11	0.5	0.02
Kit B	5	hsa-miR-223	741.301	107.698	6.48558e+13	1.5e-11	0.5	0.02
Kit C	1	cel-miR-238	775.333	107.699	6.48563e+13	9.375e-09	0.35	0.02
Kit C	2	cel-miR-238	775.333	107.699	6.48563e+13	1.875e-09	0.35	0.02
Kit C	3	cel-miR-238	775.333	107.699	6.48563e+13	3.75e-10	0.35	0.02
Kit C	4	cel-miR-238	775.333	107.699	6.48563e+13	7.5e-11	0.35	0.02
Kit C	5	cel-miR-238	775.333	114.172	6.48563e+13	1.5e-11	0.35	0.02
Kit C	1	cel-miR-39	792.042	114.172	6.87543e+13	9.375e-09	0.35	0.02
Kit C	2	cel-miR-39	792.042	114.172	6.87543e+13	1.875e-09	0.35	0.02
Kit C	3	cel-miR-39	792.042	114.172	6.87543e+13	3.75e-10	0.35	0.02
Kit C	4	cel-miR-39	792.042	114.172	6.87543e+13	7.5e-11	0.35	0.02
Kit C	5	cel-miR-39	792.042	114.172	6.87543e+13	1.5e-11	0.35	0.02
Kit C	1	hsa-miR-155	545.828	74.1285	4.46402e+13	9.375e-09	0.35	0.02
Kit C	2	hsa-miR-155	545.828	74.1285	4.46402e+13	1.875e-09	0.35	0.02
Kit C	3	hsa-miR-155	545.828	74.1285	4.46402e+13	3.75e-10	0.35	0.02
Kit C	4	hsa-miR-155	545.828	74.1285	4.46402e+13	7.5e-11	0.35	0.02
Kit C	5	hsa-miR-155	545.828	74.1285	4.46402e+13	1.5e-11	0.35	0.02
Kit C	1	hsa-miR-223	741.301	107.698	6.48558e+13	9.375e-09	0.35	0.02
Kit C	2	hsa-miR-223	741.301	107.698	6.48558e+13	1.875e-09	0.35	0.02
Kit C	3	hsa-miR-223	741.301	107.698	6.48558e+13	3.75e-10	0.35	0.02
Kit C	4	hsa-miR-223	741.301	107.698	6.48558e+13	7.5e-11	0.35	0.02
Kit C	5	hsa-miR-223	741.301	107.698	6.48558e+13	1.5e-11	0.35	0.02

## Sheet: Absorbance Measurements
Synthetic miRNA Oligonucleotide	RNA Dilution	Manufacturer Indicated Concentration (µmol/L)	Sample Read	260nm Raw	280nm Raw	320nm Raw	260nm	280nm	ng/µL	µmol/L
cel-miR-238	0.125	12.5	1	0.164	0.099	0.037	0.121	0.058	83.2704	11.7021
cel-miR-238	0.125	12.5	2	0.164	0.098	0.037	0.12	0.058	82.5822	11.6054
cel-miR-238	0.125	12.5	3	0.163	0.099	0.037	0.12	0.058	83.411	11.6
cel-miR-238	0.25	25	1	0.293	0.161	0.038	0.25	0.12	173.772	24.1779
cel-miR-238	0.25	25	2	0.294	0.162	0.038	0.251	0.121	174.467	24.2747
cel-miR-238	0.25	25	3	0.305	0.169	0.039	0.261	0.126	181.608	25.2
cel-miR-238	0.5	50	1	0.59	0.306	0.04	0.544	0.263	378.524	52.6112
cel-miR-238	0.5	50	2	0.591	0.306	0.041	0.544	0.262	378.524	52.6112
cel-miR-238	0.5	50	3	0.555	0.291	0.039	0.51	0.248	354.718	49.3
cel-miR-238	1	100	1	1.197	0.6	0.042	1.148	0.555	798.463	111.025
cel-miR-238	1	100	2	1.2	0.604	0.042	1.153	0.559	801.94	111.509
cel-miR-238	1	100	3	1.161	0.592	0.048	1.108	0.541	773.066	107.2
cel-miR-39	0.125	12.5	1	0.174	0.102	0.041	0.127	0.058	86.3906	12.5432
cel-miR-39	0.125	12.5	2	0.166	0.097	0.039	0.121	0.054	82.3092	11.9506
cel-miR-39	0.125	12.5	3	0.18	0.103	0.041	0.134	0.058	91.058	13.2
cel-miR-39	0.25	25	1	0.323	0.165	0.042	0.275	0.119	186.872	27.1605
cel-miR-39	0.25	25	2	0.313	0.16	0.041	0.267	0.116	181.436	26.3704
cel-miR-39	0.25	25	3	0.308	0.158	0.038	0.265	0.117	180.978	26.2
cel-miR-39	0.5	50	1	0.61	0.29	0.039	0.565	0.248	385.859	55.8025
cel-miR-39	0.5	50	2	0.611	0.29	0.039	0.567	0.249	387.225	56
cel-miR-39	0.5	50	3	0.611	0.293	0.04	0.565	0.249	386.747	55.8
cel-miR-39	1	100	1	1.221	0.558	0.041	1.174	0.513	803.612	115.951
cel-miR-39	1	100	2	1.233	0.564	0.042	1.186	0.519	811.826	117.136
cel-miR-39	1	100	3	1.192	0.553	0.043	1.143	0.507	784.689	112.9
hsa-miR-155	0.125	12.5	1	0.235	0.135	0.048	0.182	0.084	120.493	16.3596
hsa-miR-155	0.125	12.5	2	0.217	0.126	0.046	0.165	0.077	109.239	14.8315
hsa-miR-155	0.125	12.5	3	0.225	0.125	0.038	0.182	0.084	120.04	16.4
hsa-miR-155	0.25	25	1	0.423	0.22	0.045	0.372	0.171	247.582	33.4382
hsa-miR-155	0.25	25	2	0.38	0.199	0.043	0.332	0.153	220.96	29.8427
hsa-miR-155	0.25	25	3	0.422	0.219	0.041	0.376	0.174	248.254	33.8
hsa-miR-155	0.5	50	1	0.816	0.399	0.041	0.77	0.356	510.744	69.2135
hsa-miR-155	0.5	50	2	0.766	0.376	0.041	0.719	0.332	476.916	64.6292
hsa-miR-155	0.5	50	3	0.801	0.395	0.04	0.755	0.351	498.281	67.9
hsa-miR-155	1	100	1	1.617	0.77	0.044	1.566	0.723	1036.34	140.764
hsa-miR-155	1	100	2	1.593	0.759	0.044	1.542	0.711	1020.46	138.607
hsa-miR-155	1	100	3	1.616	0.779	0.051	1.56	0.726	1032.8	140.2
hsa-miR-223	0.125	12.5	1	0.167	0.097	0.038	0.123	0.055	83.6163	12.1362
hsa-miR-223	0.125	12.5	2	0.172	0.099	0.038	0.128	0.058	87.0153	12.6295
hsa-miR-223	0.125	12.5	3	0.174	0.102	0.042	0.126	0.056	84.785	12.4
hsa-miR-223	0.25	25	1	0.303	0.157	0.037	0.26	0.117	177.084	25.6537
hsa-miR-223	0.25	25	2	0.304	0.158	0.038	0.261	0.117	177.765	25.7523
hsa-miR-223	0.25	25	3	0.311	0.162	0.038	0.267	0.121	180.562	26.3
hsa-miR-223	0.5	50	1	0.6	0.292	0.041	0.553	0.249	375.54	54.5634
hsa-miR-223	0.5	50	2	0.6	0.293	0.041	0.553	0.249	375.54	54.5634
hsa-miR-223	0.5	50	3	0.591	0.29	0.04	0.545	0.247	369.41	53.8
hsa-miR-223	1	100	1	1.171	0.548	0.041	1.124	0.504	762.983	110.903
hsa-miR-223	1	100	2	1.188	0.556	0.041	1.14	0.512	773.844	112.481
hsa-miR-223	1	100	3	1.195	0.566	0.042	1.147	0.521	779.739	113.2
