# Supplementary material for: Steps to achieve quantitative measurements of microRNA using two step droplet digital PCR
Source: PLoS One. 2017 Nov 16;12(11):e0188085. doi: 10.1371/journal.pone.0188085 (PMC5690473; doi:10.1371/journal.pone.0188085)
Supplement: S1 Appendix — The complete raw data set can be accessed by clicking https://doi.org/10.18434/M32Q1V. A file titled “ddPCR Raw Data_Stein et al PLOSOne 2017.xlsx” will download. (ZIP) [file pone.0188085.s005.zip › ddPCR Raw Data_Stein et al PLOSOne 2017.xlsx.sha256]

973c7220c3efc4127bec69323dbc3b6dad42954dd35690f7b2c11475bb055943
